# Supplementary material for: Targeted metagenomics approach to capture the biodiversity of Saccharomyces genus in wild environments
Source: Environ Microbiol Rep. 2019 Jan 13;11(2):206–14. doi: 10.1111/1758-2229.12724 (PMC6767435; doi:10.1111/1758-2229.12724)
Supplement: Supplementary file 2 — Table S1. Location of soil samples collected surrounding different tree species at varying altitudes. Table S2. OTUs count of fungal species across all samples of soil. Table S3. Abundance and diversity of fungal phyla. [file EMI4-11-206-s002.xls]

## Sheet: Table S1
Table S1. Location of soil samples collected surrounding different tree species at varying altitudes
Trees common name	Trees scientific name	Altitude of tree location	Location (coordinates)
Oak	Quercus robur	600 m	Ampezzo, Udine, Italy (N 46°24.476, E012°47.773)
Beech	Fagus sylvatica
Spruce	Picea abies
Beech	Fagus sylvatica	1400 m	Passo Pura, Mountain Tinisa (N 46°25.306, E012°43.108)
Spruce	Picea abies
Larch 1	Larix decidua	1800 m	Passo Pura, Mountain Tinisa (N 46°25.070, E 012°42.008)
Larch 2
Larch 3
Pine	Pinus sylvestris	1900 m	Passo Pura, Mountain Tinisa (N 46°25.025, E 012°42.079)

## Sheet: Table S2
Table S2. OTUs count of fungal species across all samples of soil.
	600 m			1400 m		1800 m			1900 m
OTU	Oak	Beech	Spruce	Beech	Spruce	Larch 1	Larch 2	Larch 3	Pine	taxonomy
OTU1	0	0	0	0	0	0	0	2	0	k__Fungi;p__Ascomycota;c__Archaeorhizomycetes;o__Archaeorhizomycetales;f__Archaeorhizomycetaceae;g__Archaeorhizomyces;s__Archaeorhizomyces;
OTU2	0	0	0	0	0	0	3	3	0	k__Fungi;p__Ascomycota;c__Archaeorhizomycetes;o__Archaeorhizomycetales;f__Archaeorhizomycetaceae;g__Archaeorhizomyces;s__Archaeorhizomyces_sp.;
OTU3	0	0	1	2	1	21	1458	181	47	k__Fungi;p__Ascomycota;c__Archaeorhizomycetes;o__Archaeorhizomycetales;f__Archaeorhizomycetaceae;g__Archaeorhizomyces;s__unculturedfungus;
OTU4	0	0	0	0	0	1	9	14	0	k__Fungi;p__Ascomycota;c__Archaeorhizomycetes;o__Archaeorhizomycetales;f__Archaeorhizomycetaceae;g__Archaeorhizomyces;s__unculturedsoil_fungus;
OTU5	6	3	0	0	0	0	0	0	0	k__Fungi;p__Ascomycota;c__Arthoniomycetes;o__Arthoniales;f__Arthoniaceae;g__Arthothelium;s__Arthothelium_spectabile;
OTU6	0	0	0	0	0	0	0	4	0	k__Fungi;p__Ascomycota;c__Arthoniomycetes;o__Arthoniales;f__Roccellaceae;g__Dendrographa;s__Dendrographa_leucophaea_f_minor;
OTU7	0	0	0	0	0	0	2	0	0	k__Fungi;p__Ascomycota;c__Arthoniomycetes;o__Arthoniales;f__Roccellaceae;g__Simonyella;s__Simonyella_variegata;
OTU8	0	0	0	1	4	0	0	1	0	k__Fungi;p__Ascomycota;c__Dothideomycetes;o__Botryosphaeriales;f__Botryosphaeriaceae;g__Botryosphaeria;s__Botryosphaeria_dothidea;
OTU9	724	1	1	0	0	0	0	0	0	k__Fungi;p__Ascomycota;c__Dothideomycetes;o__Botryosphaeriales;f__Botryosphaeriaceae;g__Botryosphaeria;s__Botryosphaeria_stevensii;
OTU10	0	0	0	0	0	0	0	10	0	k__Fungi;p__Ascomycota;c__Dothideomycetes;o__Botryosphaeriales;f__Botryosphaeriaceae;g__Diplodia;s__Diplodia_corticola;
OTU11	0	0	2	0	0	0	0	4	0	k__Fungi;p__Ascomycota;c__Dothideomycetes;o__Botryosphaeriales;f__Botryosphaeriaceae;g__Dothiorella;s__Dothiorella_iberica;
OTU12	1	1	19	20	57	0	2	80	1	k__Fungi;p__Ascomycota;c__Dothideomycetes;o__Botryosphaeriales;f__Botryosphaeriaceae;g__Macrophomina;s__Macrophomina_phaseolina;
OTU13	0	0	0	0	0	0	1	220	0	k__Fungi;p__Ascomycota;c__Dothideomycetes;o__Botryosphaeriales;f__Botryosphaeriaceae;g__Phaeobotryon;s__Phaeobotryon_cupressi;
OTU14	5	0	27	0	0	12	0	0	0	k__Fungi;p__Ascomycota;c__Dothideomycetes;o__Botryosphaeriales;f__Botryosphaeriaceae;g__Sphaeropsis;s__Sphaeropsis_sapinea;
OTU15	0	0	8	0	0	0	0	0	0	k__Fungi;p__Ascomycota;c__Dothideomycetes;o__Botryosphaeriales;f__Botryosphaeriaceae;g__Sphaeropsis;s__Sphaeropsis_ulmicola;
OTU16	0	0	0	2	12	0	2	0	0	k__Fungi;p__Ascomycota;c__Dothideomycetes;o__Capnodiales;f__Capnodiaceae;g__Capnodium;s__Capnodium_sp_TMS_2011;
OTU17	0	0	0	0	0	0	97	0	0	k__Fungi;p__Ascomycota;c__Dothideomycetes;o__Capnodiales;f__Davidiellaceae;g__unidentified;s__unculturedDavidiella;
OTU18	355	1	5	14	0	2	127	1	1	k__Fungi;p__Ascomycota;c__Dothideomycetes;o__Capnodiales;f__Incertae_sedis;g__Capnobotryella;s__Capnobotryella_renispora;
OTU19	6	3	0	6	7	4	102	4	19	k__Fungi;p__Ascomycota;c__Dothideomycetes;o__Capnodiales;f__Incertae_sedis;g__Capnobotryella;s__Capnobotryella_sp_MA_4565;
OTU20	7	0	0	0	0	0	2	1	0	k__Fungi;p__Ascomycota;c__Dothideomycetes;o__Capnodiales;f__Incertae_sedis;g__Capnobotryella;s__Capnobotryella_sp_MA_4600;
OTU21	0	0	3	0	0	0	0	0	0	k__Fungi;p__Ascomycota;c__Dothideomycetes;o__Capnodiales;f__Incertae_sedis;g__Capnobotryella;s__Capnobotryella_sp_MA_4642;
OTU22	0	0	0	0	0	0	6	5	0	k__Fungi;p__Ascomycota;c__Dothideomycetes;o__Capnodiales;f__Incertae_sedis;g__Capnobotryella;s__Capnobotryella_sp_MA_4775;
OTU23	0	0	0	1	0	0	0	3	0	k__Fungi;p__Ascomycota;c__Dothideomycetes;o__Capnodiales;f__Incertae_sedis;g__Capnobotryella;s__Capnobotryella_sp_MA_4917;
OTU24	0	0	0	0	0	0	0	3	0	k__Fungi;p__Ascomycota;c__Dothideomycetes;o__Capnodiales;f__Incertae_sedis;g__Capnobotryella;s__Capnobotryella_sp_MA_4919;
OTU25	0	0	0	0	0	0	0	5	0	k__Fungi;p__Ascomycota;c__Dothideomycetes;o__Capnodiales;f__Incertae_sedis;g__Capnobotryella;s__Capnobotryella_sp_nov_NH4_3;
OTU26	2	0	0	0	0	0	0	0	0	k__Fungi;p__Ascomycota;c__Dothideomycetes;o__Capnodiales;f__Incertae_sedis;g__Capnobotryella;s__Capnobotryella_sp_OUCMBI101249;
OTU27	7	0	3	0	0	0	0	0	0	k__Fungi;p__Ascomycota;c__Dothideomycetes;o__Capnodiales;f__Incertae_sedis;g__Cystocoleus;s__Cystocoleus_ebeneus;
OTU28	0	0	27	273	0	0	0	0	0	k__Fungi;p__Ascomycota;c__Dothideomycetes;o__Capnodiales;f__Incertae_sedis;g__Rachicladosporium;s__Rachicladosporium_luculiae;
OTU29	0	0	5	0	0	0	0	0	0	k__Fungi;p__Ascomycota;c__Dothideomycetes;o__Capnodiales;f__Incertae_sedis;g__Rachicladosporium;s__Rachicladosporium_pini;
OTU30	0	0	0	0	0	0	2	0	22	k__Fungi;p__Ascomycota;c__Dothideomycetes;o__Capnodiales;f__Incertae_sedis;g__Toxicocladosporium;s__Toxicocladosporium_banksiae;
OTU31	0	0	0	0	0	0	1	0	3	k__Fungi;p__Ascomycota;c__Dothideomycetes;o__Capnodiales;f__Mycosphaerellaceae;g__Brunneosphaerella;s__Brunneosphaerella_protearum;
OTU32	0	0	0	1	0	0	0	0	1	k__Fungi;p__Ascomycota;c__Dothideomycetes;o__Capnodiales;f__Mycosphaerellaceae;g__Cercospora;s__Cercospora_cryptomeriicola;
OTU33	0	0	0	0	12	0	0	6	0	k__Fungi;p__Ascomycota;c__Dothideomycetes;o__Capnodiales;f__Mycosphaerellaceae;g__Cladosporium;s__Cladosporium_sp_234B;
OTU34	0	0	0	0	0	0	95	11	2	k__Fungi;p__Ascomycota;c__Dothideomycetes;o__Capnodiales;f__Mycosphaerellaceae;g__Cladosporium;s__Cladosporium_sp_ascomyc1;
OTU35	0	0	0	0	0	0	3	4	4	k__Fungi;p__Ascomycota;c__Dothideomycetes;o__Capnodiales;f__Mycosphaerellaceae;g__Cladosporium;s__Cladosporium_sp_ASR_12;
OTU36	0	0	0	0	4	0	3	0	0	k__Fungi;p__Ascomycota;c__Dothideomycetes;o__Capnodiales;f__Mycosphaerellaceae;g__Cladosporium;s__Cladosporium_sp_B10;
OTU37	9	0	0	0	0	0	0	0	0	k__Fungi;p__Ascomycota;c__Dothideomycetes;o__Capnodiales;f__Mycosphaerellaceae;g__Cladosporium;s__Cladosporium_sp_CBS_55279;
OTU38	0	0	5	4	0	0	0	1	0	k__Fungi;p__Ascomycota;c__Dothideomycetes;o__Capnodiales;f__Mycosphaerellaceae;g__Cladosporium;s__Cladosporium_sp_Gr149;
OTU39	0	0	0	0	0	0	4	0	0	k__Fungi;p__Ascomycota;c__Dothideomycetes;o__Capnodiales;f__Mycosphaerellaceae;g__Cladosporium;s__Cladosporium_sp_NJP05;
OTU40	0	0	0	0	0	0	5	0	0	k__Fungi;p__Ascomycota;c__Dothideomycetes;o__Capnodiales;f__Mycosphaerellaceae;g__Davidiella;s__Davidiella_tassiana;
OTU41	0	0	0	0	0	2	0	2	0	k__Fungi;p__Ascomycota;c__Dothideomycetes;o__Capnodiales;f__Mycosphaerellaceae;g__Guignardia;s__Guignardia_citricarpa;
OTU42	0	0	3	0	0	0	0	0	0	k__Fungi;p__Ascomycota;c__Dothideomycetes;o__Capnodiales;f__Mycosphaerellaceae;g__Kirramyces;s__Kirramyces_sp_AC05172;
OTU43	0	0	0	0	1	0	9	0	0	k__Fungi;p__Ascomycota;c__Dothideomycetes;o__Capnodiales;f__Mycosphaerellaceae;g__Mycosphaerella;s__Mycosphaerella_cf_punctiformis_MU_2009;
OTU44	0	0	0	1	0	0	4	0	0	k__Fungi;p__Ascomycota;c__Dothideomycetes;o__Capnodiales;f__Mycosphaerellaceae;g__Mycosphaerella;s__Mycosphaerella_dearnessii;
OTU45	0	0	0	0	0	0	3	0	0	k__Fungi;p__Ascomycota;c__Dothideomycetes;o__Capnodiales;f__Mycosphaerellaceae;g__Mycosphaerella;s__Mycosphaerella_ellipsoidea;
OTU46	0	0	0	2	0	0	0	0	0	k__Fungi;p__Ascomycota;c__Dothideomycetes;o__Capnodiales;f__Mycosphaerellaceae;g__Mycosphaerella;s__Mycosphaerella_elongata;
OTU47	2	0	8	0	0	0	0	0	0	k__Fungi;p__Ascomycota;c__Dothideomycetes;o__Capnodiales;f__Mycosphaerellaceae;g__Mycosphaerella;s__Mycosphaerella_eumusae;
OTU48	0	0	0	2	0	0	14	0	0	k__Fungi;p__Ascomycota;c__Dothideomycetes;o__Capnodiales;f__Mycosphaerellaceae;g__Mycosphaerella;s__Mycosphaerella_excentrica;
OTU49	0	0	0	0	0	0	13	0	0	k__Fungi;p__Ascomycota;c__Dothideomycetes;o__Capnodiales;f__Mycosphaerellaceae;g__Mycosphaerella;s__Mycosphaerella_graminicola;
OTU50	0	0	0	7	0	0	0	0	0	k__Fungi;p__Ascomycota;c__Dothideomycetes;o__Capnodiales;f__Mycosphaerellaceae;g__Mycosphaerella;s__Mycosphaerella_milleri;
OTU51	0	0	0	0	0	0	2	0	0	k__Fungi;p__Ascomycota;c__Dothideomycetes;o__Capnodiales;f__Mycosphaerellaceae;g__Mycosphaerella;s__Mycosphaerella_rubella;
OTU52	0	2	0	3	1	0	0	0	0	k__Fungi;p__Ascomycota;c__Dothideomycetes;o__Capnodiales;f__Mycosphaerellaceae;g__Mycosphaerella;s__Mycosphaerella_sp_L357;
OTU53	1	0	0	0	0	0	0	1	0	k__Fungi;p__Ascomycota;c__Dothideomycetes;o__Capnodiales;f__Mycosphaerellaceae;g__Mycosphaerella;s__Mycosphaerella_sp_MS594;
OTU54	0	0	20	0	0	0	0	0	0	k__Fungi;p__Ascomycota;c__Dothideomycetes;o__Capnodiales;f__Mycosphaerellaceae;g__Mycosphaerella;s__Mycosphaerella_sp_MUCC215;
OTU55	0	0	0	0	0	0	0	2	0	k__Fungi;p__Ascomycota;c__Dothideomycetes;o__Capnodiales;f__Mycosphaerellaceae;g__Mycosphaerella;s__Mycosphaerella_sp_MUCC574;
OTU56	0	0	0	0	33	2	52	0	4	k__Fungi;p__Ascomycota;c__Dothideomycetes;o__Capnodiales;f__Mycosphaerellaceae;g__Mycosphaerella;s__Mycosphaerella_sp_NW_AN001;
OTU57	0	0	0	0	0	0	1	1	0	k__Fungi;p__Ascomycota;c__Dothideomycetes;o__Capnodiales;f__Mycosphaerellaceae;g__Mycosphaerella;s__Mycosphaerella_swartii;
OTU58	0	0	0	0	0	0	0	3	0	k__Fungi;p__Ascomycota;c__Dothideomycetes;o__Capnodiales;f__Mycosphaerellaceae;g__Mycosphaerella;s__Mycosphaerella_thailandica;
OTU59	13	4	15	0	0	0	0	0	0	k__Fungi;p__Ascomycota;c__Dothideomycetes;o__Capnodiales;f__Mycosphaerellaceae;g__Mycosphaerella;s__Phloeospora_ulmi;
OTU60	0	0	0	5	0	0	0	0	0	k__Fungi;p__Ascomycota;c__Dothideomycetes;o__Capnodiales;f__Mycosphaerellaceae;g__Pseudocercospora;s__;
OTU61	0	0	0	4	0	0	0	0	0	k__Fungi;p__Ascomycota;c__Dothideomycetes;o__Capnodiales;f__Mycosphaerellaceae;g__Pseudocercospora;s__Pseudocercospora_pseudostigmina_platani;
OTU62	0	0	0	0	0	0	0	2	0	k__Fungi;p__Ascomycota;c__Dothideomycetes;o__Capnodiales;f__Mycosphaerellaceae;g__Pseudocercospora;s__Pseudocercospora_sambucigena;
OTU63	0	0	0	0	0	0	0	0	2	k__Fungi;p__Ascomycota;c__Dothideomycetes;o__Capnodiales;f__Mycosphaerellaceae;g__Pseudocercospora;s__Pseudocercospora_sp_CBS_113387;
OTU64	0	10	0	0	0	0	0	0	0	k__Fungi;p__Ascomycota;c__Dothideomycetes;o__Capnodiales;f__Mycosphaerellaceae;g__Ramichloridium;s__;
OTU65	0	0	0	0	2	0	0	0	0	k__Fungi;p__Ascomycota;c__Dothideomycetes;o__Capnodiales;f__Mycosphaerellaceae;g__Ramichloridium;s__Ramichloridium_musae;
OTU66	0	0	0	0	0	0	6	6	0	k__Fungi;p__Ascomycota;c__Dothideomycetes;o__Capnodiales;f__Mycosphaerellaceae;g__Ramularia;s__Ramularia_cynarae;
OTU67	0	0	0	0	0	0	12	0	0	k__Fungi;p__Ascomycota;c__Dothideomycetes;o__Capnodiales;f__Mycosphaerellaceae;g__Ramularia;s__Ramularia_proteae;
OTU68	0	0	0	3	0	0	0	0	0	k__Fungi;p__Ascomycota;c__Dothideomycetes;o__Capnodiales;f__Mycosphaerellaceae;g__Septoria;s__Septoria_betulae;
OTU69	0	0	0	0	0	0	5	11	0	k__Fungi;p__Ascomycota;c__Dothideomycetes;o__Capnodiales;f__Mycosphaerellaceae;g__Stenella;s__Stenella_araguata;
OTU70	8	0	0	0	0	0	0	0	0	k__Fungi;p__Ascomycota;c__Dothideomycetes;o__Capnodiales;f__Mycosphaerellaceae;g__unidentified;s__Mycosphaerellaceae_sp_KH00300;
OTU71	33	24	8	78	206	299	1999	158	3935	k__Fungi;p__Ascomycota;c__Dothideomycetes;o__Capnodiales;f__Mycosphaerellaceae;g__unidentified;s__unculturedCladosporium;
OTU72	0	0	1	4	0	0	2	0	0	k__Fungi;p__Ascomycota;c__Dothideomycetes;o__Capnodiales;f__Mycosphaerellaceae;g__unidentified;s__unculturedMycosphaerellaceae;
OTU73	3	0	0	6	1	0	0	0	0	k__Fungi;p__Ascomycota;c__Dothideomycetes;o__Capnodiales;f__Mycosphaerellaceae;g__unidentified;s__unculturedRamularia;
OTU74	0	0	0	0	1	0	14	0	1	k__Fungi;p__Ascomycota;c__Dothideomycetes;o__Capnodiales;f__Teratosphaeriaceae;g__Devriesia;s__Devriesia_strelitziicola;
OTU75	0	0	0	0	0	0	0	17	0	k__Fungi;p__Ascomycota;c__Dothideomycetes;o__Capnodiales;f__Teratosphaeriaceae;g__Penidiella;s__Penidiella_aggregata;
OTU76	0	0	0	0	0	0	0	3	5	k__Fungi;p__Ascomycota;c__Dothideomycetes;o__Capnodiales;f__Teratosphaeriaceae;g__Penidiella;s__Penidiella_eucalypti;
OTU77	0	0	0	0	0	0	0	2	0	k__Fungi;p__Ascomycota;c__Dothideomycetes;o__Capnodiales;f__Teratosphaeriaceae;g__Penidiella;s__Penidiella_strumelloidea;
OTU78	0	0	124	0	0	0	0	0	0	k__Fungi;p__Ascomycota;c__Dothideomycetes;o__Capnodiales;f__Teratosphaeriaceae;g__Readeriella;s__Readeriella_guyanensis;
OTU79	23	0	0	0	0	0	0	0	0	k__Fungi;p__Ascomycota;c__Dothideomycetes;o__Capnodiales;f__Teratosphaeriaceae;g__Readeriella;s__Readeriella_mirabilis;
OTU80	2	0	0	0	2	0	0	0	0	k__Fungi;p__Ascomycota;c__Dothideomycetes;o__Capnodiales;f__Teratosphaeriaceae;g__Readeriella;s__Readeriella_nontingens;
OTU81	0	0	0	0	0	2	0	0	1	k__Fungi;p__Ascomycota;c__Dothideomycetes;o__Capnodiales;f__Teratosphaeriaceae;g__Teratosphaeria;s__Teratosphaeria_agapanthi;
OTU82	0	0	0	1	0	0	4	10	188	k__Fungi;p__Ascomycota;c__Dothideomycetes;o__Capnodiales;f__Teratosphaeriaceae;g__Teratosphaeria;s__Teratosphaeria_alistairii;
OTU83	0	0	0	16	0	0	1	0	0	k__Fungi;p__Ascomycota;c__Dothideomycetes;o__Capnodiales;f__Teratosphaeriaceae;g__Teratosphaeria;s__Teratosphaeria_maxii;
OTU84	0	0	0	5	0	0	0	0	0	k__Fungi;p__Ascomycota;c__Dothideomycetes;o__Capnodiales;f__Teratosphaeriaceae;g__Teratosphaeria;s__Teratosphaeria_multiseptata;
OTU85	0	0	0	0	0	0	7	1	0	k__Fungi;p__Ascomycota;c__Dothideomycetes;o__Capnodiales;f__Teratosphaeriaceae;g__Teratosphaeria;s__Teratosphaeria_pseudafricana;
OTU86	2	0	0	19	5	4	5	6	1	k__Fungi;p__Ascomycota;c__Dothideomycetes;o__Capnodiales;f__Teratosphaeriaceae;g__Teratosphaeria;s__Teratosphaeria_zuluensis;
OTU87	0	0	0	1	0	0	18	0	2	k__Fungi;p__Ascomycota;c__Dothideomycetes;o__Capnodiales;f__Teratosphaeriaceae;g__unidentified;s__unculturedTeratosphaeriaceae;
OTU88	94	0	0	0	0	0	1	0	0	k__Fungi;p__Ascomycota;c__Dothideomycetes;o__Capnodiales;f__Teratosphaeriaceae;g__unidentified;s__Xenoconiothyrium_catenata;
OTU89	34	34	0	0	0	0	0	0	0	k__Fungi;p__Ascomycota;c__Dothideomycetes;o__Capnodiales;f__Teratosphaeriaceae;g__unidentified;s__Xenophacidiella_pseudocatenata;
OTU90	15593	19	358	4527	274	246	43	283	87	k__Fungi;p__Ascomycota;c__Dothideomycetes;o__Capnodiales;f__unidentified;g__unidentified;s__unculturedCapnodiales;
OTU91	0	0	0	625	0	5	432	369	441	k__Fungi;p__Ascomycota;c__Dothideomycetes;o__Capnodiales;f__unidentified;g__unidentified;s__unculturedDevriesia;
OTU92	0	0	0	17	1	0	0	0	0	k__Fungi;p__Ascomycota;c__Dothideomycetes;o__Dothideales;f__Dothideaceae;g__Scirrhia;s__Scirrhia_braziliensis;
OTU93	0	0	0	0	16	0	0	0	0	k__Fungi;p__Ascomycota;c__Dothideomycetes;o__Dothideales;f__Dothioraceae;g__Aureobasidium;s__Aureobasidium_leucospermi;
OTU94	0	0	0	0	0	0	8	0	0	k__Fungi;p__Ascomycota;c__Dothideomycetes;o__Dothideales;f__Dothioraceae;g__Hormonema;s__Hormonema_sp_GCA_2004;
OTU95	0	0	0	0	0	7	282	0	0	k__Fungi;p__Ascomycota;c__Dothideomycetes;o__Incertae_sedis;f__Eremomycetaceae;g__Arthrographis;s__Arthrographis_alba;
OTU96	0	0	0	0	531	0	0	0	0	k__Fungi;p__Ascomycota;c__Dothideomycetes;o__Incertae_sedis;f__Eremomycetaceae;g__Arthrographis;s__Arthrographis_kalrae;
OTU97	0	0	0	0	0	0	3	7	0	k__Fungi;p__Ascomycota;c__Dothideomycetes;o__Incertae_sedis;f__Eremomycetaceae;g__Arthrographis;s__Arthrographis_sp_INBio3010G;
OTU98	0	0	0	0	0	0	0	39	13	k__Fungi;p__Ascomycota;c__Dothideomycetes;o__Incertae_sedis;f__Incertae_sedis;g__Bactrodesmium;s__Bactrodesmium_gabretae;
OTU99	2965	111	1392	79452	23730	912	2862	7	23	k__Fungi;p__Ascomycota;c__Dothideomycetes;o__Incertae_sedis;f__Incertae_sedis;g__Cenococcum;s__unculturedCenococcum;
OTU100	0	0	0	0	8	0	0	0	0	k__Fungi;p__Ascomycota;c__Dothideomycetes;o__Incertae_sedis;f__Incertae_sedis;g__Monodictys;s__Monodictys_castaneae;
OTU101	0	0	0	0	0	2	1	1	0	k__Fungi;p__Ascomycota;c__Dothideomycetes;o__Incertae_sedis;f__Incertae_sedis;g__Monodictys;s__Monodictys_pelagica;
OTU102	0	0	0	2	0	0	1	0	0	k__Fungi;p__Ascomycota;c__Dothideomycetes;o__Incertae_sedis;f__Incertae_sedis;g__Peltaster;s__Peltaster_fructicola;
OTU103	18	0	1	16	340	10	4	124	1	k__Fungi;p__Ascomycota;c__Dothideomycetes;o__Incertae_sedis;f__Incertae_sedis;g__Peltaster;s__Peltaster_sp_ZalMj1_4;
OTU104	1	0	15	3	15	3	102	3	36	k__Fungi;p__Ascomycota;c__Dothideomycetes;o__Incertae_sedis;f__Myxotrichaceae;g__Gymnostellatospora;s__Gymnostellatospora_alpina;
OTU105	7	0	1	0	0	0	1	0	0	k__Fungi;p__Ascomycota;c__Dothideomycetes;o__Incertae_sedis;f__Myxotrichaceae;g__Myxotrichum;s__Myxotrichum_sp_20081189;
OTU106	0	0	2	0	4	0	43	4	0	k__Fungi;p__Ascomycota;c__Dothideomycetes;o__Incertae_sedis;f__Myxotrichaceae;g__Myxotrichum;s__Myxotrichum_sp_OUCMBI101149;
OTU107	171	1	130	0	0	1	1	0	0	k__Fungi;p__Ascomycota;c__Dothideomycetes;o__Incertae_sedis;f__Myxotrichaceae;g__Oidiodendron;s__Oidiodendron_griseum;
OTU108	3	2	4	0	0	0	0	0	0	k__Fungi;p__Ascomycota;c__Dothideomycetes;o__Incertae_sedis;f__Myxotrichaceae;g__Oidiodendron;s__Oidiodendron_maius;
OTU109	0	0	0	0	0	0	4	0	0	k__Fungi;p__Ascomycota;c__Dothideomycetes;o__Incertae_sedis;f__Myxotrichaceae;g__Oidiodendron;s__Oidiodendron_myxotrichoides;
OTU110	11	1	2	0	1	0	0	0	1	k__Fungi;p__Ascomycota;c__Dothideomycetes;o__Incertae_sedis;f__Myxotrichaceae;g__Oidiodendron;s__Oidiodendron_setiferum;
OTU111	79	0	0	0	2	1	0	0	0	k__Fungi;p__Ascomycota;c__Dothideomycetes;o__Incertae_sedis;f__Myxotrichaceae;g__Oidiodendron;s__Oidiodendron_sp_CY253;
OTU112	0	0	0	2	0	0	0	1	0	k__Fungi;p__Ascomycota;c__Dothideomycetes;o__Incertae_sedis;f__Myxotrichaceae;g__Oidiodendron;s__Oidiodendron_sp_UAMH8513;
OTU113	1	1	0	0	384	59	110	0	6	k__Fungi;p__Ascomycota;c__Dothideomycetes;o__Incertae_sedis;f__Myxotrichaceae;g__Oidiodendron;s__Oidiodendron_truncatum;
OTU114	168	3231	293	2	4	6	222	0	25	k__Fungi;p__Ascomycota;c__Dothideomycetes;o__Incertae_sedis;f__Myxotrichaceae;g__unidentified;s__unculturedectomycorrhiza_(Oidiodendron);
OTU115	1	1	5	185	113	2	41	0	3	k__Fungi;p__Ascomycota;c__Dothideomycetes;o__Incertae_sedis;f__Myxotrichaceae;g__unidentified;s__unculturedGeomyces;
OTU116	8	4	2	57	7	0	9	5	3	k__Fungi;p__Ascomycota;c__Dothideomycetes;o__Incertae_sedis;f__Myxotrichaceae;g__unidentified;s__unculturedMyxotrichaceae;
OTU117	26	5	3	6	6	2	7	9	28	k__Fungi;p__Ascomycota;c__Dothideomycetes;o__Incertae_sedis;f__Myxotrichaceae;g__unidentified;s__unculturedOidiodendron;
OTU118	0	0	0	0	0	0	19	0	0	k__Fungi;p__Ascomycota;c__Dothideomycetes;o__Incertae_sedis;f__Pseudeurotiaceae;g__Pseudeurotium;s__Pseudeurotium_sp_MF_2;
OTU119	0	0	0	3	1	0	0	0	0	k__Fungi;p__Ascomycota;c__Dothideomycetes;o__Incertae_sedis;f__Pseudeurotiaceae;g__Pseudogymnoascus;s__Pseudogymnoascus_sp_HD1031;
OTU120	3	0	0	0	0	1	0	0	1	k__Fungi;p__Ascomycota;c__Dothideomycetes;o__Jahnulales;f__Aliquandostipitaceae;g__Jahnula;s__Jahnula_sangamonensis;
OTU121	0	0	0	29	81	0	0	77	0	k__Fungi;p__Ascomycota;c__Dothideomycetes;o__Meliolales;f__Meliolaceae;g__Endomeliola;s__Endomeliola_dingleyae;
OTU122	0	5	1	40	0	0	0	0	0	k__Fungi;p__Ascomycota;c__Dothideomycetes;o__Myriangiales;f__Elsinoaceae;g__Elsinoe;s__Elsinoe_ampelina;
OTU123	2	0	0	0	0	0	0	0	0	k__Fungi;p__Ascomycota;c__Dothideomycetes;o__Myriangiales;f__Elsinoaceae;g__Elsinoe;s__Elsinoe_banksiae;
OTU124	0	0	0	2	0	0	4	8	0	k__Fungi;p__Ascomycota;c__Dothideomycetes;o__Myriangiales;f__Incertae_sedis;g__Endosporium;s__Endosporium_populi_tremuloidis;
OTU125	0	0	7	0	0	0	0	21	0	k__Fungi;p__Ascomycota;c__Dothideomycetes;o__Pleosporales;f__Corynesporascaceae;g__Corynespora;s__Corynespora_cassiicola;
OTU126	5	0	0	0	0	14	0	0	0	k__Fungi;p__Ascomycota;c__Dothideomycetes;o__Pleosporales;f__Didymosphaeriaceae;g__Didymosphaeria;s__Didymosphaeria_sp_TS_04_050;
OTU127	0	1	0	1	0	2	0	62	1	k__Fungi;p__Ascomycota;c__Dothideomycetes;o__Pleosporales;f__Incertae_sedis;g__Ascochyta;s__Ascochyta_anemones;
OTU128	0	0	3	0	0	0	0	0	0	k__Fungi;p__Ascomycota;c__Dothideomycetes;o__Pleosporales;f__Incertae_sedis;g__Berkleasmium;s__Berkleasmium_nigroapicale;
OTU129	4	0	0	0	0	0	0	0	0	k__Fungi;p__Ascomycota;c__Dothideomycetes;o__Pleosporales;f__Incertae_sedis;g__Berkleasmium;s__Berkleasmium_sp_BCC_17003;
OTU130	0	0	0	0	0	0	8	0	0	k__Fungi;p__Ascomycota;c__Dothideomycetes;o__Pleosporales;f__Incertae_sedis;g__Berkleasmium;s__Berkleasmium_sp_Dzf12;
OTU131	4	7	0	8	0	0	0	1	0	k__Fungi;p__Ascomycota;c__Dothideomycetes;o__Pleosporales;f__Incertae_sedis;g__Cheirosporium;s__Cheirosporium_triseriale;
OTU132	0	0	0	1	0	0	2	83	67	k__Fungi;p__Ascomycota;c__Dothideomycetes;o__Pleosporales;f__Incertae_sedis;g__Clavariopsis;s__Clavariopsis_aquatica;
OTU133	89	332	1	0	0	5	0	10	0	k__Fungi;p__Ascomycota;c__Dothideomycetes;o__Pleosporales;f__Incertae_sedis;g__Dictyosporium;s__Dictyosporium_cf_heptasporum;
OTU134	1	1	0	0	0	0	0	0	0	k__Fungi;p__Ascomycota;c__Dothideomycetes;o__Pleosporales;f__Incertae_sedis;g__Dictyosporium;s__Dictyosporium_stellatum;
OTU135	638	2	0	0	0	0	87	1	0	k__Fungi;p__Ascomycota;c__Dothideomycetes;o__Pleosporales;f__Incertae_sedis;g__Dictyosporium;s__Dictyosporium_toruloides;
OTU136	1	0	0	0	15	0	0	6	0	k__Fungi;p__Ascomycota;c__Dothideomycetes;o__Pleosporales;f__Incertae_sedis;g__Didymella;s__Didymella_fucicola;
OTU137	0	2	0	0	0	0	0	0	0	k__Fungi;p__Ascomycota;c__Dothideomycetes;o__Pleosporales;f__Incertae_sedis;g__Ochrocladosporium;s__Ochrocladosporium_elatum;
OTU138	0	0	0	0	2	0	0	0	0	k__Fungi;p__Ascomycota;c__Dothideomycetes;o__Pleosporales;f__Incertae_sedis;g__Periconia;s__Periconia_macrospinosa;
OTU139	0	0	0	2	0	3	0	9	0	k__Fungi;p__Ascomycota;c__Dothideomycetes;o__Pleosporales;f__Incertae_sedis;g__Periconia;s__Periconia_sp_CanS_53;
OTU140	0	0	0	0	0	72	13	689	14	k__Fungi;p__Ascomycota;c__Dothideomycetes;o__Pleosporales;f__Incertae_sedis;g__Periconia;s__Periconia_sp_CY191;
OTU141	2	0	0	0	0	0	0	0	0	k__Fungi;p__Ascomycota;c__Dothideomycetes;o__Pleosporales;f__Incertae_sedis;g__Phoma;s__Phoma_cladoniicola;
OTU142	0	0	0	0	4	0	2	0	0	k__Fungi;p__Ascomycota;c__Dothideomycetes;o__Pleosporales;f__Incertae_sedis;g__Phoma;s__Phoma_glomerata;
OTU143	0	0	0	0	1	0	5	7	76	k__Fungi;p__Ascomycota;c__Dothideomycetes;o__Pleosporales;f__Incertae_sedis;g__Phoma;s__Phoma_multirostrata;
OTU144	0	0	0	0	7	254	27	42685	373	k__Fungi;p__Ascomycota;c__Dothideomycetes;o__Pleosporales;f__Incertae_sedis;g__Phoma;s__Phoma_sclerotioides;
OTU145	0	0	5	0	4	8	0	31	4	k__Fungi;p__Ascomycota;c__Dothideomycetes;o__Pleosporales;f__Incertae_sedis;g__Phoma;s__Phoma_selaginellicola;
OTU146	0	0	0	0	49	0	0	0	0	k__Fungi;p__Ascomycota;c__Dothideomycetes;o__Pleosporales;f__Incertae_sedis;g__Phoma;s__Phoma_sp_2;
OTU147	260	5	0	0	0	0	0	0	0	k__Fungi;p__Ascomycota;c__Dothideomycetes;o__Pleosporales;f__Incertae_sedis;g__Phoma;s__Phoma_sp_JDL_2012a;
OTU148	0	0	0	0	0	0	0	4	0	k__Fungi;p__Ascomycota;c__Dothideomycetes;o__Pleosporales;f__Incertae_sedis;g__Phoma;s__Phoma_sp_OUCMBIII101058;
OTU149	48	2	0	0	0	172	14	372	22	k__Fungi;p__Ascomycota;c__Dothideomycetes;o__Pleosporales;f__Incertae_sedis;g__Pyrenochaeta;s__Pyrenochaeta_sp_shylm24;
OTU150	0	0	0	1	26	0	0	0	9	k__Fungi;p__Ascomycota;c__Dothideomycetes;o__Pleosporales;f__Incertae_sedis;g__Stagonosporopsis;s__Stagonosporopsis_cucurbitacearum;
OTU151	0	9	0	0	0	0	0	2	0	k__Fungi;p__Ascomycota;c__Dothideomycetes;o__Pleosporales;f__Leptosphaeriaceae;g__Coniothyrium;s__Coniothyrium_nitidae;
OTU152	0	0	0	0	0	0	3	0	0	k__Fungi;p__Ascomycota;c__Dothideomycetes;o__Pleosporales;f__Leptosphaeriaceae;g__Leptosphaeria;s__Leptosphaeria_doliolum;
OTU153	0	0	0	0	0	0	433	0	0	k__Fungi;p__Ascomycota;c__Dothideomycetes;o__Pleosporales;f__Leptosphaeriaceae;g__Leptosphaeria;s__Leptosphaeria_senecionis;
OTU154	0	0	0	0	0	0	0	11	0	k__Fungi;p__Ascomycota;c__Dothideomycetes;o__Pleosporales;f__Leptosphaeriaceae;g__Leptosphaeria;s__Leptosphaeria_sp_BLD2;
OTU155	0	10	0	0	0	0	0	0	0	k__Fungi;p__Ascomycota;c__Dothideomycetes;o__Pleosporales;f__Leptosphaeriaceae;g__Leptosphaeria;s__Leptosphaeria_sp_IP_99;
OTU156	0	2	0	0	0	0	0	0	0	k__Fungi;p__Ascomycota;c__Dothideomycetes;o__Pleosporales;f__Leptosphaeriaceae;g__Leptosphaeria;s__Leptosphaeria_sp_JW_2011i;
OTU157	7	0	0	0	30	0	0	0	0	k__Fungi;p__Ascomycota;c__Dothideomycetes;o__Pleosporales;f__Leptosphaeriaceae;g__Leptosphaeria;s__Leptosphaeria_sp_ntu59;
OTU158	0	0	0	0	0	5	0	18	3	k__Fungi;p__Ascomycota;c__Dothideomycetes;o__Pleosporales;f__Leptosphaeriaceae;g__Leptosphaeria;s__Leptosphaeria_sp_OTU860;
OTU159	0	0	0	0	4	0	0	0	0	k__Fungi;p__Ascomycota;c__Dothideomycetes;o__Pleosporales;f__Leptosphaeriaceae;g__Neosetophoma;s__Neosetophoma_samarorum;
OTU160	0	0	0	0	0	1	0	1	0	k__Fungi;p__Ascomycota;c__Dothideomycetes;o__Pleosporales;f__Lophiostomataceae;g__Herpotrichia;s__Herpotrichia_coulteri;
OTU161	0	0	0	1	0	0	0	0	1	k__Fungi;p__Ascomycota;c__Dothideomycetes;o__Pleosporales;f__Lophiostomataceae;g__Herpotrichia;s__Herpotrichia_sp_T02_79;
OTU162	0	0	0	0	0	0	1	3	0	k__Fungi;p__Ascomycota;c__Dothideomycetes;o__Pleosporales;f__Lophiostomataceae;g__Lophiostoma;s__Lophiostoma_cynaroidis;
OTU163	3	0	2	0	0	0	0	0	0	k__Fungi;p__Ascomycota;c__Dothideomycetes;o__Pleosporales;f__Lophiostomataceae;g__Lophiostoma;s__Lophiostoma_fuckelii;
OTU164	0	7	0	0	0	0	0	0	0	k__Fungi;p__Ascomycota;c__Dothideomycetes;o__Pleosporales;f__Lophiostomataceae;g__Lophiostoma;s__Lophiostoma_sp_JP213;
OTU165	0	1	5	0	0	0	0	4	0	k__Fungi;p__Ascomycota;c__Dothideomycetes;o__Pleosporales;f__Lophiostomataceae;g__Lophiostoma;s__Lophiostoma_sp_MA130;
OTU166	3	2	0	0	0	0	0	0	0	k__Fungi;p__Ascomycota;c__Dothideomycetes;o__Pleosporales;f__Lophiostomataceae;g__Lophiostoma;s__Lophiostoma_sp_olrim935;
OTU167	2	0	0	0	0	0	0	0	1	k__Fungi;p__Ascomycota;c__Dothideomycetes;o__Pleosporales;f__Lophiostomataceae;g__Massarina;s__Massarina_arundinariae;
OTU168	0	0	0	0	3	0	0	0	0	k__Fungi;p__Ascomycota;c__Dothideomycetes;o__Pleosporales;f__Lophiostomataceae;g__Massarina;s__Massarina_fronisubmersa;
OTU169	0	0	0	0	0	0	0	3	0	k__Fungi;p__Ascomycota;c__Dothideomycetes;o__Pleosporales;f__Lophiostomataceae;g__Massarina;s__Massarina_sp_BR386;
OTU170	0	0	0	0	0	7	6	6	0	k__Fungi;p__Ascomycota;c__Dothideomycetes;o__Pleosporales;f__Lophiostomataceae;g__Massarina;s__Massarina_sp_HLS306;
OTU171	0	0	0	0	0	0	77	0	0	k__Fungi;p__Ascomycota;c__Dothideomycetes;o__Pleosporales;f__Massarinaceae;g__Pseudodictyosporium;s__Pseudodictyosporium_wauense;
OTU172	0	0	0	0	0	0	1	1	1	k__Fungi;p__Ascomycota;c__Dothideomycetes;o__Pleosporales;f__Melanommataceae;g__unidentified;s__unculturedHerpotrichia;
OTU173	90	8	2	0	0	0	0	0	0	k__Fungi;p__Ascomycota;c__Dothideomycetes;o__Pleosporales;f__Montagnulaceae;g__Paraconiothyrium;s__Paraconiothyrium_sporulosum;
OTU174	1123	207	65	0	1	0	0	0	0	k__Fungi;p__Ascomycota;c__Dothideomycetes;o__Pleosporales;f__Montagnulaceae;g__Paraphaeosphaeria;s__Paraphaeosphaeria_sp_1_C5;
OTU175	0	0	0	0	0	0	0	17	0	k__Fungi;p__Ascomycota;c__Dothideomycetes;o__Pleosporales;f__Montagnulaceae;g__Paraphaeosphaeria;s__Paraphaeosphaeria_sp_TMS_2011;
OTU176	0	0	11	1	3	20	9	61	22	k__Fungi;p__Ascomycota;c__Dothideomycetes;o__Pleosporales;f__Mytilinidiaceae;g__Lophium;s__Lophium_mytilinum;
OTU177	0	0	30	0	0	0	0	0	0	k__Fungi;p__Ascomycota;c__Dothideomycetes;o__Pleosporales;f__Mytilinidiaceae;g__unidentified;s__unculturedLophium;
OTU178	0	0	0	12	11	0	0	3	0	k__Fungi;p__Ascomycota;c__Dothideomycetes;o__Pleosporales;f__Phaeosphaeriaceae;g__Phaeosphaeria;s__Phaeosphaeria_sp_20081120;
OTU179	0	0	2	0	0	0	0	0	0	k__Fungi;p__Ascomycota;c__Dothideomycetes;o__Pleosporales;f__Phaeosphaeriaceae;g__Phaeosphaeria;s__Phaeosphaeria_sp_3351;
OTU180	0	0	0	0	0	0	0	6	0	k__Fungi;p__Ascomycota;c__Dothideomycetes;o__Pleosporales;f__Phaeosphaeriaceae;g__Phaeosphaeria;s__Phaeosphaeria_sp_TMS_2011;
OTU181	0	0	0	2	1	0	0	0	1	k__Fungi;p__Ascomycota;c__Dothideomycetes;o__Pleosporales;f__Phaeosphaeriaceae;g__Phaeosphaeria;s__Phaeosphaeria_spartinae;
OTU182	2	13	1	0	0	0	0	0	0	k__Fungi;p__Ascomycota;c__Dothideomycetes;o__Pleosporales;f__Phaeosphaeriaceae;g__unidentified;s__Phaeosphaeriaceae_sp_MJ23;
OTU183	0	0	0	0	0	0	0	1	3	k__Fungi;p__Ascomycota;c__Dothideomycetes;o__Pleosporales;f__Phaeosphaeriaceae;g__unidentified;s__unculturedPhaeosphaeria;
OTU184	0	0	0	0	0	1	1	2683	32	k__Fungi;p__Ascomycota;c__Dothideomycetes;o__Pleosporales;f__Phaeosphaeriaceae;g__unidentified;s__unculturedPhaeosphaeriaceae;
OTU185	0	0	0	0	0	0	11	0	0	k__Fungi;p__Ascomycota;c__Dothideomycetes;o__Pleosporales;f__Pleomassariaceae;g__Helminthosporium;s__Helminthosporium_asterinum;
OTU186	0	0	0	8	5	0	0	2	0	k__Fungi;p__Ascomycota;c__Dothideomycetes;o__Pleosporales;f__Pleosporaceae;g__Alternaria;s__Alternaria_alternata;
OTU187	0	0	0	4	0	9	0	32	0	k__Fungi;p__Ascomycota;c__Dothideomycetes;o__Pleosporales;f__Pleosporaceae;g__Alternaria;s__Alternaria_brassicae;
OTU188	0	0	0	2	4	0	0	19	0	k__Fungi;p__Ascomycota;c__Dothideomycetes;o__Pleosporales;f__Pleosporaceae;g__Alternaria;s__Alternaria_helianthi;
OTU189	15	0	0	0	0	0	0	0	0	k__Fungi;p__Ascomycota;c__Dothideomycetes;o__Pleosporales;f__Pleosporaceae;g__Alternaria;s__Alternaria_sp_KL_2008a;
OTU190	1	0	1	20	4	0	0	2	0	k__Fungi;p__Ascomycota;c__Dothideomycetes;o__Pleosporales;f__Pleosporaceae;g__Alternaria;s__Alternaria_sp_NBEF9;
OTU191	2	0	20	0	4	0	0	0	0	k__Fungi;p__Ascomycota;c__Dothideomycetes;o__Pleosporales;f__Pleosporaceae;g__Alternaria;s__Alternaria_sp_OTU890;
OTU192	0	0	0	1	0	0	0	1	0	k__Fungi;p__Ascomycota;c__Dothideomycetes;o__Pleosporales;f__Pleosporaceae;g__Alternaria;s__Alternaria_sp_OUCMBI101266;
OTU193	0	0	0	0	0	0	0	4	0	k__Fungi;p__Ascomycota;c__Dothideomycetes;o__Pleosporales;f__Pleosporaceae;g__Bipolaris;s__Bipolaris_iridis;
OTU194	1	0	4	9	13	0	0	7	0	k__Fungi;p__Ascomycota;c__Dothideomycetes;o__Pleosporales;f__Pleosporaceae;g__Bipolaris;s__Bipolaris_sp_MvIndBigOaksUbl;
OTU195	0	1	0	0	0	0	0	1	0	k__Fungi;p__Ascomycota;c__Dothideomycetes;o__Pleosporales;f__Pleosporaceae;g__Cochliobolus;s__Cochliobolus_eragrostidis;
OTU196	0	0	0	0	0	0	0	22	0	k__Fungi;p__Ascomycota;c__Dothideomycetes;o__Pleosporales;f__Pleosporaceae;g__Cochliobolus;s__Cochliobolus_sativus;
OTU197	7	1	0	0	2	0	0	4	1	k__Fungi;p__Ascomycota;c__Dothideomycetes;o__Pleosporales;f__Pleosporaceae;g__Cochliobolus;s__Cochliobolus_sp_FSU9312;
OTU198	0	0	0	56	0	0	0	0	0	k__Fungi;p__Ascomycota;c__Dothideomycetes;o__Pleosporales;f__Pleosporaceae;g__Cochliobolus;s__Cochliobolus_tripogonis;
OTU199	0	0	0	0	11	0	0	1	0	k__Fungi;p__Ascomycota;c__Dothideomycetes;o__Pleosporales;f__Pleosporaceae;g__Drechslera;s__Drechslera_biseptata;
OTU200	7	68	10	8	37	0	1	0	0	k__Fungi;p__Ascomycota;c__Dothideomycetes;o__Pleosporales;f__Pleosporaceae;g__Leptosphaerulina;s__Leptosphaerulina_trifolii;
OTU201	0	0	1	0	1	0	0	1	0	k__Fungi;p__Ascomycota;c__Dothideomycetes;o__Pleosporales;f__Pleosporaceae;g__Lewia;s__Lewia_sp_118;
OTU202	0	0	0	3	0	0	0	0	0	k__Fungi;p__Ascomycota;c__Dothideomycetes;o__Pleosporales;f__Pleosporaceae;g__Pyrenophora;s__Drechslera_erythrospila;
OTU203	0	0	0	0	0	0	2	2	1	k__Fungi;p__Ascomycota;c__Dothideomycetes;o__Pleosporales;f__Pleosporaceae;g__Ulocladium;s__Ulocladium_sp_Po51;
OTU204	1	0	2	0	0	0	0	0	0	k__Fungi;p__Ascomycota;c__Dothideomycetes;o__Pleosporales;f__Pleosporaceae;g__unidentified;s__unculturedAlternaria;
OTU205	0	0	0	0	0	0	0	9	0	k__Fungi;p__Ascomycota;c__Dothideomycetes;o__Pleosporales;f__Pleosporaceae;g__unidentified;s__unculturedCochliobolus;
OTU206	0	0	0	0	0	0	0	10	0	k__Fungi;p__Ascomycota;c__Dothideomycetes;o__Pleosporales;f__Sporormiaceae;g__Preussia;s__Preussia_australis;
OTU207	0	0	0	6	15	0	5	19	0	k__Fungi;p__Ascomycota;c__Dothideomycetes;o__Pleosporales;f__Sporormiaceae;g__Preussia;s__Preussia_dubia;
OTU208	0	0	0	0	0	1	0	20	0	k__Fungi;p__Ascomycota;c__Dothideomycetes;o__Pleosporales;f__Sporormiaceae;g__Preussia;s__Preussia_isomera;
OTU209	14	12	0	1	0	0	0	0	0	k__Fungi;p__Ascomycota;c__Dothideomycetes;o__Pleosporales;f__Sporormiaceae;g__Preussia;s__Preussia_minimoides;
OTU210	11	0	3	0	7	0	0	18	0	k__Fungi;p__Ascomycota;c__Dothideomycetes;o__Pleosporales;f__Sporormiaceae;g__Preussia;s__Preussia_minipascua;
OTU211	0	0	0	0	0	0	0	0	2	k__Fungi;p__Ascomycota;c__Dothideomycetes;o__Pleosporales;f__Sporormiaceae;g__Preussia;s__Preussia_pilosella;
OTU212	59	88	53	59	39	0	3	127	0	k__Fungi;p__Ascomycota;c__Dothideomycetes;o__Pleosporales;f__Sporormiaceae;g__Preussia;s__Preussia_sp_JJP_2009a;
OTU213	0	0	0	0	3	0	0	0	0	k__Fungi;p__Ascomycota;c__Dothideomycetes;o__Pleosporales;f__Sporormiaceae;g__Preussia;s__Preussia_sp_JZ_114;
OTU214	26	19	29	10	3195	2	10	19	2	k__Fungi;p__Ascomycota;c__Dothideomycetes;o__Pleosporales;f__Sporormiaceae;g__Preussia;s__Preussia_sp_L34;
OTU215	0	0	0	7	0	0	0	0	0	k__Fungi;p__Ascomycota;c__Dothideomycetes;o__Pleosporales;f__Sporormiaceae;g__Preussia;s__Preussia_sp_SGLMf14;
OTU216	0	0	0	0	0	0	0	2	0	k__Fungi;p__Ascomycota;c__Dothideomycetes;o__Pleosporales;f__Sporormiaceae;g__Preussia;s__Preussia_splendens;
OTU217	0	5	0	45	0	0	6	3	0	k__Fungi;p__Ascomycota;c__Dothideomycetes;o__Pleosporales;f__Sporormiaceae;g__Preussia;s__Preussia_tetramera;
OTU218	0	6	0	0	0	0	0	0	0	k__Fungi;p__Ascomycota;c__Dothideomycetes;o__Pleosporales;f__Sporormiaceae;g__Sporormia;s__Sporormia_fimetaria;
OTU219	0	0	11	0	0	0	0	0	0	k__Fungi;p__Ascomycota;c__Dothideomycetes;o__Pleosporales;f__Sporormiaceae;g__Westerdykella;s__Westerdykella_cylindrica;
OTU220	0	0	1	0	2	0	0	0	0	k__Fungi;p__Ascomycota;c__Dothideomycetes;o__Pleosporales;f__Sporormiaceae;g__Westerdykella;s__Westerdykella_ornata;
OTU221	0	0	0	0	0	4	1	0	1	k__Fungi;p__Ascomycota;c__Dothideomycetes;o__Pleosporales;f__Tubeufiaceae;g__Acanthostigma;s__Acanthostigma_filiforme;
OTU222	0	4	0	0	0	0	0	0	0	k__Fungi;p__Ascomycota;c__Dothideomycetes;o__Pleosporales;f__Tubeufiaceae;g__Acanthostigma;s__Acanthostigma_scopulum;
OTU223	0	0	0	2	1	0	0	0	0	k__Fungi;p__Ascomycota;c__Dothideomycetes;o__Pleosporales;f__Tubeufiaceae;g__Helicoma;s__Helicoma_pulchrum;
OTU224	1	4	0	0	0	0	0	0	0	k__Fungi;p__Ascomycota;c__Dothideomycetes;o__Pleosporales;f__Tubeufiaceae;g__Helicomyces;s__Helicomyces_lilliputeus;
OTU225	7	0	1	0	1	0	1	0	0	k__Fungi;p__Ascomycota;c__Dothideomycetes;o__Pleosporales;f__Tubeufiaceae;g__Helicosporium;s__Helicosporium_griseum;
OTU226	26	0	0	0	0	0	0	1	0	k__Fungi;p__Ascomycota;c__Dothideomycetes;o__Pleosporales;f__Tubeufiaceae;g__Helicosporium;s__Helicosporium_guianense;
OTU227	0	4	0	2	0	0	0	0	0	k__Fungi;p__Ascomycota;c__Dothideomycetes;o__Pleosporales;f__Tubeufiaceae;g__Helicosporium;s__Helicosporium_panachaeum;
OTU228	2	0	0	0	2	0	0	0	0	k__Fungi;p__Ascomycota;c__Dothideomycetes;o__Pleosporales;f__Tubeufiaceae;g__Tubeufia;s__Tubeufia_amazonensis;
OTU229	37	0	0	0	0	0	0	0	0	k__Fungi;p__Ascomycota;c__Dothideomycetes;o__Pleosporales;f__Tubeufiaceae;g__Tubeufia;s__Tubeufia_helicomyces;
OTU230	0	0	0	0	0	0	47	0	0	k__Fungi;p__Ascomycota;c__Dothideomycetes;o__Pleosporales;f__Tubeufiaceae;g__unidentified;s__Tubeufiaceae_sp_MFLUCC10_0115;
OTU231	0	0	0	1	3	0	2	0	0	k__Fungi;p__Ascomycota;c__Dothideomycetes;o__Pleosporales;f__unidentified;g__unidentified;s__Pleosporales_sp_E10519c;
OTU232	132	3	0	0	0	0	0	0	0	k__Fungi;p__Ascomycota;c__Dothideomycetes;o__Pleosporales;f__unidentified;g__unidentified;s__Pleosporales_sp_HF_10;
OTU233	0	0	0	2	0	0	0	0	0	k__Fungi;p__Ascomycota;c__Dothideomycetes;o__Pleosporales;f__unidentified;g__unidentified;s__Pleosporales_sp_HH27033;
OTU234	21	57	25	14	0	0	3	0	0	k__Fungi;p__Ascomycota;c__Dothideomycetes;o__Pleosporales;f__unidentified;g__unidentified;s__Pleosporales_sp_ICMP_17118;
OTU235	8	0	0	0	303	0	0	0	0	k__Fungi;p__Ascomycota;c__Dothideomycetes;o__Pleosporales;f__unidentified;g__unidentified;s__Pleosporales_sp_IZ_979;
OTU236	0	0	2	0	0	0	0	0	0	k__Fungi;p__Ascomycota;c__Dothideomycetes;o__Pleosporales;f__unidentified;g__unidentified;s__Pleosporales_sp_JP134;
OTU237	0	0	0	2	1	0	0	0	0	k__Fungi;p__Ascomycota;c__Dothideomycetes;o__Pleosporales;f__unidentified;g__unidentified;s__Pleosporales_sp_JZ_12;
OTU238	0	0	0	0	0	0	124	0	0	k__Fungi;p__Ascomycota;c__Dothideomycetes;o__Pleosporales;f__unidentified;g__unidentified;s__Pleosporales_sp_MU_2009_4;
OTU239	0	26	0	0	0	31	3	94	13	k__Fungi;p__Ascomycota;c__Dothideomycetes;o__Pleosporales;f__unidentified;g__unidentified;s__Pleosporales_sp_N053;
OTU240	0	0	0	0	2	0	0	0	0	k__Fungi;p__Ascomycota;c__Dothideomycetes;o__Pleosporales;f__unidentified;g__unidentified;s__Pleosporales_sp_UFMGCB_3708;
OTU241	254	24	117	46	57	134	80	678	80	k__Fungi;p__Ascomycota;c__Dothideomycetes;o__Pleosporales;f__unidentified;g__unidentified;s__unculturedPleosporales;
OTU242	22	26	2	0	0	0	0	0	0	k__Fungi;p__Ascomycota;c__Dothideomycetes;o__Pleosporales;f__unidentified;g__unidentified;s__unidentified_sp.;
OTU243	0	0	0	230	0	0	0	0	0	k__Fungi;p__Ascomycota;c__Dothideomycetes;o__Pleosporales;f__Venturiaceae;g__Anungitopsis;s__Anungitopsis_speciosa;
OTU244	0	0	0	66	9	0	27	0	121	k__Fungi;p__Ascomycota;c__Dothideomycetes;o__Pleosporales;f__Venturiaceae;g__Cylindrosympodium;s__Cylindrosympodium_lauri;
OTU245	0	0	0	0	0	0	0	2	0	k__Fungi;p__Ascomycota;c__Dothideomycetes;o__Pleosporales;f__Venturiaceae;g__Fusicladium;s__Fusicladium_pini;
OTU246	2	0	0	0	3	0	0	0	0	k__Fungi;p__Ascomycota;c__Dothideomycetes;o__Pleosporales;f__Venturiaceae;g__Protoventuria;s__Protoventuria_alpina;
OTU247	0	8	1	970	393	0	15	205	0	k__Fungi;p__Ascomycota;c__Dothideomycetes;o__Pleosporales;f__Venturiaceae;g__Rhizosphaera;s__Rhizosphaera_macrospora;
OTU248	0	0	5	1	0	0	0	0	0	k__Fungi;p__Ascomycota;c__Dothideomycetes;o__Pleosporales;f__Venturiaceae;g__Rhizosphaera;s__Rhizosphaera_sp_ZLY_2010b;
OTU249	2	0	0	0	0	0	0	0	0	k__Fungi;p__Ascomycota;c__Dothideomycetes;o__Pleosporales;f__Venturiaceae;g__Rosenscheldiella;s__Rosenscheldiella_brachyglottidis;
OTU250	0	0	1	1287	3343	1	5	301	0	k__Fungi;p__Ascomycota;c__Dothideomycetes;o__Pleosporales;f__Venturiaceae;g__unidentified;s__unculturedCylindrosympodium;
OTU251	0	0	0	0	1	0	5	536	1	k__Fungi;p__Ascomycota;c__Dothideomycetes;o__Pleosporales;f__Venturiaceae;g__unidentified;s__unculturedVenturia;
OTU252	0	0	0	2	0	0	0	0	1	k__Fungi;p__Ascomycota;c__Dothideomycetes;o__Pleosporales;f__Venturiaceae;g__unidentified;s__unculturedVenturiaceae;
OTU253	0	0	0	1	0	0	1	0	0	k__Fungi;p__Ascomycota;c__Dothideomycetes;o__Pleosporales;f__Venturiaceae;g__Venturia;s__Venturia_inaequalis;
OTU254	0	0	0	0	0	0	0	6	0	k__Fungi;p__Ascomycota;c__Dothideomycetes;o__unidentified;f__unidentified;g__unidentified;s__dothideomycete_sp_7683;
OTU255	5	0	0	0	0	0	1	341	0	k__Fungi;p__Ascomycota;c__Dothideomycetes;o__unidentified;f__unidentified;g__unidentified;s__Dothideomycetes_sp_1_LW_2012;
OTU256	12	9	0	0	0	0	0	0	0	k__Fungi;p__Ascomycota;c__Dothideomycetes;o__unidentified;f__unidentified;g__unidentified;s__Dothideomycetes_sp_1_TMS_2011;
OTU257	0	0	0	0	1	1	18	364	152	k__Fungi;p__Ascomycota;c__Dothideomycetes;o__unidentified;f__unidentified;g__unidentified;s__Dothideomycetes_sp_genotype_111;
OTU258	0	4	0	0	24	0	19	8	62	k__Fungi;p__Ascomycota;c__Dothideomycetes;o__unidentified;f__unidentified;g__unidentified;s__Dothideomycetes_sp_genotype_113;
OTU259	0	0	0	0	0	0	0	9	5	k__Fungi;p__Ascomycota;c__Dothideomycetes;o__unidentified;f__unidentified;g__unidentified;s__Dothideomycetes_sp_genotype_115;
OTU260	0	0	0	0	0	0	1	2	1	k__Fungi;p__Ascomycota;c__Dothideomycetes;o__unidentified;f__unidentified;g__unidentified;s__Dothideomycetes_sp_genotype_146;
OTU261	1	0	89	0	10	1	0	0	0	k__Fungi;p__Ascomycota;c__Dothideomycetes;o__unidentified;f__unidentified;g__unidentified;s__Dothideomycetes_sp_genotype_275;
OTU262	0	0	1	15	0	0	0	3	0	k__Fungi;p__Ascomycota;c__Dothideomycetes;o__unidentified;f__unidentified;g__unidentified;s__Dothideomycetes_sp_genotype_428;
OTU263	0	0	2	3	0	0	0	4	0	k__Fungi;p__Ascomycota;c__Dothideomycetes;o__unidentified;f__unidentified;g__unidentified;s__Dothideomycetes_sp_genotype_432;
OTU264	0	0	0	0	0	0	0	50	0	k__Fungi;p__Ascomycota;c__Dothideomycetes;o__unidentified;f__unidentified;g__unidentified;s__Dothideomycetes_sp_genotype_562;
OTU265	2	0	8	1091	54	59	156	194	687	k__Fungi;p__Ascomycota;c__Dothideomycetes;o__unidentified;f__unidentified;g__unidentified;s__Dothideomycetes_sp_genotype_602;
OTU266	0	0	2	0	0	0	0	0	0	k__Fungi;p__Ascomycota;c__Dothideomycetes;o__unidentified;f__unidentified;g__unidentified;s__Dothideomycetes_sp_genotype_607;
OTU267	0	0	0	13	6	0	0	0	0	k__Fungi;p__Ascomycota;c__Dothideomycetes;o__unidentified;f__unidentified;g__unidentified;s__Dothideomycetes_sp_H4308;
OTU268	0	0	0	0	1	0	2	1	0	k__Fungi;p__Ascomycota;c__Dothideomycetes;o__unidentified;f__unidentified;g__unidentified;s__Dothideomycetes_sp_HW_04;
OTU269	1	0	0	0	0	0	0	1	0	k__Fungi;p__Ascomycota;c__Dothideomycetes;o__unidentified;f__unidentified;g__unidentified;s__Dothideomycetes_sp_L217;
OTU270	1	0	0	0	0	0	0	1	0	k__Fungi;p__Ascomycota;c__Dothideomycetes;o__unidentified;f__unidentified;g__unidentified;s__Dothideomycetes_sp_MS12b;
OTU271	3	0	0	0	0	0	0	0	0	k__Fungi;p__Ascomycota;c__Dothideomycetes;o__unidentified;f__unidentified;g__unidentified;s__Dothideomycetes_sp_MS339;
OTU272	0	0	2	0	1	0	0	2	0	k__Fungi;p__Ascomycota;c__Dothideomycetes;o__unidentified;f__unidentified;g__unidentified;s__Dothideomycetes_sp_MX158a;
OTU273	3	0	0	1	2	0	0	0	0	k__Fungi;p__Ascomycota;c__Dothideomycetes;o__unidentified;f__unidentified;g__unidentified;s__Scleroramularia_henaniensis;
OTU274	7271	7	31	27	401	4	25	812	451	k__Fungi;p__Ascomycota;c__Dothideomycetes;o__unidentified;f__unidentified;g__unidentified;s__unculturedDothideomycetes;
OTU275	0	0	0	0	0	24	126	699	201	k__Fungi;p__Ascomycota;c__Dothideomycetes;o__unidentified;f__unidentified;g__unidentified;s__unculturedDothideomycetidae;
OTU276	1463	46	23	20	0	1	1	28	1	k__Fungi;p__Ascomycota;c__Dothideomycetes;o__unidentified;f__unidentified;g__unidentified;s__unidentified_sp.;
OTU277	0	0	0	0	0	0	3	0	0	k__Fungi;p__Ascomycota;c__Eurotiomycetes;o__Arachnomycetales;f__Arachnomycetaceae;g__Arachnomyces;s__Arachnomyces_gracilis;
OTU278	0	0	0	0	8	0	0	0	0	k__Fungi;p__Ascomycota;c__Eurotiomycetes;o__Ascosphaerales;f__Ascosphaeraceae;g__Ascosphaera;s__Ascosphaera_fusiformis;
OTU279	0	0	0	0	0	0	2	0	0	k__Fungi;p__Ascomycota;c__Eurotiomycetes;o__Ascosphaerales;f__Ascosphaeraceae;g__Ascosphaera;s__Ascosphaera_larvis;
OTU280	0	0	0	0	0	0	10	0	0	k__Fungi;p__Ascomycota;c__Eurotiomycetes;o__Chaetothyriales;f__Chaetothyriaceae;g__Cyphellophora;s__Cyphellophora_eucalypti;
OTU281	0	0	0	0	0	0	0	3	0	k__Fungi;p__Ascomycota;c__Eurotiomycetes;o__Chaetothyriales;f__Chaetothyriaceae;g__Cyphellophora;s__Cyphellophora_fusarioides;
OTU282	0	0	0	0	0	0	1139	0	0	k__Fungi;p__Ascomycota;c__Eurotiomycetes;o__Chaetothyriales;f__Chaetothyriaceae;g__Cyphellophora;s__Cyphellophora_guyanensis;
OTU283	0	0	0	0	0	1	431	66	6	k__Fungi;p__Ascomycota;c__Eurotiomycetes;o__Chaetothyriales;f__Chaetothyriaceae;g__Cyphellophora;s__Cyphellophora_laciniata;
OTU284	0	0	0	1	1	0	3	0	0	k__Fungi;p__Ascomycota;c__Eurotiomycetes;o__Chaetothyriales;f__Chaetothyriaceae;g__Cyphellophora;s__Cyphellophora_suttonii;
OTU285	19	0	5	0	0	0	0	0	0	k__Fungi;p__Ascomycota;c__Eurotiomycetes;o__Chaetothyriales;f__Herpotrichiellaceae;g__Capronia;s__Capronia_acutiseta;
OTU286	3	0	3	0	0	1	0	0	0	k__Fungi;p__Ascomycota;c__Eurotiomycetes;o__Chaetothyriales;f__Herpotrichiellaceae;g__Capronia;s__Capronia_epimyces;
OTU287	0	0	0	0	3	0	0	0	0	k__Fungi;p__Ascomycota;c__Eurotiomycetes;o__Chaetothyriales;f__Herpotrichiellaceae;g__Capronia;s__Capronia_leucadendri;
OTU288	1	0	0	0	0	0	0	0	1	k__Fungi;p__Ascomycota;c__Eurotiomycetes;o__Chaetothyriales;f__Herpotrichiellaceae;g__Capronia;s__Capronia_parasitica;
OTU289	10	0	3	0	1	0	0	0	0	k__Fungi;p__Ascomycota;c__Eurotiomycetes;o__Chaetothyriales;f__Herpotrichiellaceae;g__Capronia;s__Capronia_pilosella;
OTU290	5	0	0	0	0	0	0	0	0	k__Fungi;p__Ascomycota;c__Eurotiomycetes;o__Chaetothyriales;f__Herpotrichiellaceae;g__Capronia;s__Capronia_pulcherrima;
OTU291	0	0	2	248	23	0	171	2	0	k__Fungi;p__Ascomycota;c__Eurotiomycetes;o__Chaetothyriales;f__Herpotrichiellaceae;g__Capronia;s__Capronia_sp_94006a;
OTU292	0	3	0	0	0	0	0	0	0	k__Fungi;p__Ascomycota;c__Eurotiomycetes;o__Chaetothyriales;f__Herpotrichiellaceae;g__Capronia;s__Capronia_sp_96003a;
OTU293	0	0	0	24	0	0	20	0	0	k__Fungi;p__Ascomycota;c__Eurotiomycetes;o__Chaetothyriales;f__Herpotrichiellaceae;g__Capronia;s__Capronia_sp_97002a;
OTU294	0	0	0	0	0	0	28	0	0	k__Fungi;p__Ascomycota;c__Eurotiomycetes;o__Chaetothyriales;f__Herpotrichiellaceae;g__Capronia;s__Capronia_sp_97004c;
OTU295	0	0	0	1	0	0	4	0	0	k__Fungi;p__Ascomycota;c__Eurotiomycetes;o__Chaetothyriales;f__Herpotrichiellaceae;g__Capronia;s__Capronia_sp_99001c;
OTU296	1	2	0	27	3	0	0	0	0	k__Fungi;p__Ascomycota;c__Eurotiomycetes;o__Chaetothyriales;f__Herpotrichiellaceae;g__Capronia;s__Capronia_sp_CBS_16492;
OTU297	1	1	0	0	0	0	0	5	0	k__Fungi;p__Ascomycota;c__Eurotiomycetes;o__Chaetothyriales;f__Herpotrichiellaceae;g__Cladophialophora;s__Cladophialophora_bantiana;
OTU298	0	0	0	130	10	0	0	0	0	k__Fungi;p__Ascomycota;c__Eurotiomycetes;o__Chaetothyriales;f__Herpotrichiellaceae;g__Cladophialophora;s__Cladophialophora_carrionii;
OTU299	2382	131	821	493	300	139	121	9	284	k__Fungi;p__Ascomycota;c__Eurotiomycetes;o__Chaetothyriales;f__Herpotrichiellaceae;g__Cladophialophora;s__Cladophialophora_chaetospira;
OTU300	0	0	0	0	0	69	0	0	0	k__Fungi;p__Ascomycota;c__Eurotiomycetes;o__Chaetothyriales;f__Herpotrichiellaceae;g__Cladophialophora;s__Cladophialophora_hostae;
OTU301	1	0	1	3	27	0	16	16	0	k__Fungi;p__Ascomycota;c__Eurotiomycetes;o__Chaetothyriales;f__Herpotrichiellaceae;g__Cladophialophora;s__Cladophialophora_humicolae;
OTU302	30	22	84467	34	93	16	4	0	40	k__Fungi;p__Ascomycota;c__Eurotiomycetes;o__Chaetothyriales;f__Herpotrichiellaceae;g__Cladophialophora;s__Cladophialophora_minutissima;
OTU303	0	0	0	0	0	70	50	94	30	k__Fungi;p__Ascomycota;c__Eurotiomycetes;o__Chaetothyriales;f__Herpotrichiellaceae;g__Cladophialophora;s__Cladophialophora_modesta;
OTU304	0	1	2	3	0	0	0	0	0	k__Fungi;p__Ascomycota;c__Eurotiomycetes;o__Chaetothyriales;f__Herpotrichiellaceae;g__Cladophialophora;s__Cladophialophora_sp.;
OTU305	2	0	0	13	2	0	0	0	0	k__Fungi;p__Ascomycota;c__Eurotiomycetes;o__Chaetothyriales;f__Herpotrichiellaceae;g__Cladophialophora;s__Cladophialophora_sp_94002a;
OTU306	0	0	0	15	2	0	0	0	46	k__Fungi;p__Ascomycota;c__Eurotiomycetes;o__Chaetothyriales;f__Herpotrichiellaceae;g__Cladophialophora;s__Cladophialophora_sp_97004a;
OTU307	0	0	0	0	0	0	10	0	0	k__Fungi;p__Ascomycota;c__Eurotiomycetes;o__Chaetothyriales;f__Herpotrichiellaceae;g__Cladophialophora;s__Cladophialophora_sp_ASR_222;
OTU308	2	0	0	0	0	0	3	0	0	k__Fungi;p__Ascomycota;c__Eurotiomycetes;o__Chaetothyriales;f__Herpotrichiellaceae;g__Cladophialophora;s__Cladophialophora_sp_CBS_122642;
OTU309	47	0	0	0	0	0	0	0	0	k__Fungi;p__Ascomycota;c__Eurotiomycetes;o__Chaetothyriales;f__Herpotrichiellaceae;g__Cladophialophora;s__Cladophialophora_sp_CBS_45482;
OTU310	7	0	2	0	1	1	0	136	14	k__Fungi;p__Ascomycota;c__Eurotiomycetes;o__Chaetothyriales;f__Herpotrichiellaceae;g__Cladophialophora;s__Cladophialophora_sp_L359;
OTU311	0	0	0	6	0	0	1	0	1	k__Fungi;p__Ascomycota;c__Eurotiomycetes;o__Chaetothyriales;f__Herpotrichiellaceae;g__Cladophialophora;s__Cladophialophora_sp_S5;
OTU312	0	0	0	0	0	0	0	1	1	k__Fungi;p__Ascomycota;c__Eurotiomycetes;o__Chaetothyriales;f__Herpotrichiellaceae;g__Cladophialophora;s__Cladophialophora_sp_Sh18;
OTU313	0	0	0	0	1	0	0	5	0	k__Fungi;p__Ascomycota;c__Eurotiomycetes;o__Chaetothyriales;f__Herpotrichiellaceae;g__Cladophialophora;s__Cladophialophora_sp_Sh32;
OTU314	5	2	0	0	0	1	0	1	0	k__Fungi;p__Ascomycota;c__Eurotiomycetes;o__Chaetothyriales;f__Herpotrichiellaceae;g__Exophiala;s__Exophiala_alcalophila;
OTU315	1	5	0	0	0	0	0	0	0	k__Fungi;p__Ascomycota;c__Eurotiomycetes;o__Chaetothyriales;f__Herpotrichiellaceae;g__Exophiala;s__Exophiala_dermatitidis;
OTU316	0	2	0	0	2	1	0	0	0	k__Fungi;p__Ascomycota;c__Eurotiomycetes;o__Chaetothyriales;f__Herpotrichiellaceae;g__Exophiala;s__Exophiala_jeanselmei;
OTU317	6	0	0	0	0	0	0	0	0	k__Fungi;p__Ascomycota;c__Eurotiomycetes;o__Chaetothyriales;f__Herpotrichiellaceae;g__Exophiala;s__Exophiala_lacus;
OTU318	1228	21	0	0	2	6	10	57	2	k__Fungi;p__Ascomycota;c__Eurotiomycetes;o__Chaetothyriales;f__Herpotrichiellaceae;g__Exophiala;s__Exophiala_lecanii_corni;
OTU319	0	0	2	0	0	0	0	0	0	k__Fungi;p__Ascomycota;c__Eurotiomycetes;o__Chaetothyriales;f__Herpotrichiellaceae;g__Exophiala;s__Exophiala_mesophila;
OTU320	64	5	5	32	0	0	0	1	0	k__Fungi;p__Ascomycota;c__Eurotiomycetes;o__Chaetothyriales;f__Herpotrichiellaceae;g__Exophiala;s__Exophiala_moniliae;
OTU321	3	0	0	0	0	0	0	1	0	k__Fungi;p__Ascomycota;c__Eurotiomycetes;o__Chaetothyriales;f__Herpotrichiellaceae;g__Exophiala;s__Exophiala_salmonis;
OTU322	0	1	0	0	0	0	0	5	0	k__Fungi;p__Ascomycota;c__Eurotiomycetes;o__Chaetothyriales;f__Herpotrichiellaceae;g__Exophiala;s__Exophiala_sp_2_TMS_2011;
OTU323	0	3	0	0	0	0	0	18	0	k__Fungi;p__Ascomycota;c__Eurotiomycetes;o__Chaetothyriales;f__Herpotrichiellaceae;g__Exophiala;s__Exophiala_sp_ATT135;
OTU324	5	0	0	0	0	0	0	0	0	k__Fungi;p__Ascomycota;c__Eurotiomycetes;o__Chaetothyriales;f__Herpotrichiellaceae;g__Exophiala;s__Exophiala_sp_CBS_121499;
OTU325	4	0	0	0	0	0	0	0	0	k__Fungi;p__Ascomycota;c__Eurotiomycetes;o__Chaetothyriales;f__Herpotrichiellaceae;g__Exophiala;s__Exophiala_sp_EXP0371F;
OTU326	68	28	0	0	0	0	0	0	0	k__Fungi;p__Ascomycota;c__Eurotiomycetes;o__Chaetothyriales;f__Herpotrichiellaceae;g__Exophiala;s__Exophiala_sp_EXP0542F;
OTU327	0	0	0	0	0	1	1	0	0	k__Fungi;p__Ascomycota;c__Eurotiomycetes;o__Chaetothyriales;f__Herpotrichiellaceae;g__Exophiala;s__Exophiala_sp_HKU32;
OTU328	22	0	0	0	0	0	0	0	0	k__Fungi;p__Ascomycota;c__Eurotiomycetes;o__Chaetothyriales;f__Herpotrichiellaceae;g__Exophiala;s__Exophiala_sp_LX_M8_6;
OTU329	7	0	0	0	0	0	0	0	0	k__Fungi;p__Ascomycota;c__Eurotiomycetes;o__Chaetothyriales;f__Herpotrichiellaceae;g__Exophiala;s__Exophiala_sp_NH1238;
OTU330	3	0	0	0	1	0	0	0	0	k__Fungi;p__Ascomycota;c__Eurotiomycetes;o__Chaetothyriales;f__Herpotrichiellaceae;g__Fonsecaea;s__Fonsecaea_multimorphosa;
OTU331	8	0	1	0	0	0	0	0	0	k__Fungi;p__Ascomycota;c__Eurotiomycetes;o__Chaetothyriales;f__Herpotrichiellaceae;g__Fonsecaea;s__Fonsecaea_pedrosoi;
OTU332	0	362	0	0	0	0	0	0	0	k__Fungi;p__Ascomycota;c__Eurotiomycetes;o__Chaetothyriales;f__Herpotrichiellaceae;g__Metulocladosporiella;s__Metulocladosporiella_musae;
OTU333	0	0	0	11	8	0	0	0	0	k__Fungi;p__Ascomycota;c__Eurotiomycetes;o__Chaetothyriales;f__Herpotrichiellaceae;g__Phaeococcomyces;s__Phaeococcomyces_sp_03002a;
OTU334	0	0	4	0	0	0	0	0	0	k__Fungi;p__Ascomycota;c__Eurotiomycetes;o__Chaetothyriales;f__Herpotrichiellaceae;g__Phaeomoniella;s__Phaeomoniella_prunicola;
OTU335	0	0	1	0	0	0	1	0	0	k__Fungi;p__Ascomycota;c__Eurotiomycetes;o__Chaetothyriales;f__Herpotrichiellaceae;g__Phaeomoniella;s__Phaeomoniella_sp_HBL2005b;
OTU336	7	0	0	0	0	0	0	0	0	k__Fungi;p__Ascomycota;c__Eurotiomycetes;o__Chaetothyriales;f__Herpotrichiellaceae;g__Phaeomoniella;s__Phaeomoniella_tardicola;
OTU337	7	0	0	1	0	0	0	0	0	k__Fungi;p__Ascomycota;c__Eurotiomycetes;o__Chaetothyriales;f__Herpotrichiellaceae;g__Phialophora;s__Phialophora_clavispora;
OTU338	9	20	0	0	0	0	0	0	0	k__Fungi;p__Ascomycota;c__Eurotiomycetes;o__Chaetothyriales;f__Herpotrichiellaceae;g__Phialophora;s__Phialophora_geniculata;
OTU339	0	0	0	0	0	0	1	1	0	k__Fungi;p__Ascomycota;c__Eurotiomycetes;o__Chaetothyriales;f__Herpotrichiellaceae;g__Phialophora;s__Phialophora_japonica;
OTU340	4	1	2	0	0	0	0	1	0	k__Fungi;p__Ascomycota;c__Eurotiomycetes;o__Chaetothyriales;f__Herpotrichiellaceae;g__Phialophora;s__Phialophora_sessilis;
OTU341	4	29	0	0	0	2	0	0	4	k__Fungi;p__Ascomycota;c__Eurotiomycetes;o__Chaetothyriales;f__Herpotrichiellaceae;g__Phialophora;s__Phialophora_sp_837;
OTU342	0	0	0	0	39	0	2	1	0	k__Fungi;p__Ascomycota;c__Eurotiomycetes;o__Chaetothyriales;f__Herpotrichiellaceae;g__Phialophora;s__Phialophora_sp_DF34;
OTU343	0	13	0	0	0	0	0	0	0	k__Fungi;p__Ascomycota;c__Eurotiomycetes;o__Chaetothyriales;f__Herpotrichiellaceae;g__Phialophora;s__Phialophora_sp_L5;
OTU344	0	40	0	0	2	0	1	0	0	k__Fungi;p__Ascomycota;c__Eurotiomycetes;o__Chaetothyriales;f__Herpotrichiellaceae;g__Phialophora;s__Phialophora_sp_N21;
OTU345	10	0	0	0	0	0	0	0	0	k__Fungi;p__Ascomycota;c__Eurotiomycetes;o__Chaetothyriales;f__Herpotrichiellaceae;g__Rhinocladiella;s__Rhinocladiella_phaeophora;
OTU346	7	0	0	0	0	0	0	0	0	k__Fungi;p__Ascomycota;c__Eurotiomycetes;o__Chaetothyriales;f__Herpotrichiellaceae;g__Rhinocladiella;s__Rhinocladiella_sp_97001a;
OTU347	0	0	0	0	0	0	182	0	140	k__Fungi;p__Ascomycota;c__Eurotiomycetes;o__Chaetothyriales;f__Herpotrichiellaceae;g__Rhinocladiella;s__Rhinocladiella_sp_EXP0525F;
OTU348	0	0	0	0	0	9	1	0	2	k__Fungi;p__Ascomycota;c__Eurotiomycetes;o__Chaetothyriales;f__Herpotrichiellaceae;g__Rhinocladiella;s__Rhinocladiella_sp_L214;
OTU349	1	0	0	0	0	8	0	0	3	k__Fungi;p__Ascomycota;c__Eurotiomycetes;o__Chaetothyriales;f__Herpotrichiellaceae;g__Rhinocladiella;s__Rhinocladiella_sp_MA_4653;
OTU350	0	0	3	0	0	5	0	74	0	k__Fungi;p__Ascomycota;c__Eurotiomycetes;o__Chaetothyriales;f__Herpotrichiellaceae;g__Rhinocladiella;s__Rhinocladiella_sp_YH_2009a;
OTU351	0	0	0	0	0	0	17	0	32	k__Fungi;p__Ascomycota;c__Eurotiomycetes;o__Chaetothyriales;f__Herpotrichiellaceae;g__Sorocybe;s__Sorocybe_resinae;
OTU352	4	0	0	0	0	0	0	0	0	k__Fungi;p__Ascomycota;c__Eurotiomycetes;o__Chaetothyriales;f__Herpotrichiellaceae;g__unidentified;s__Herpotrichiellaceae_sp_LX_M6_11;
OTU353	77	15	77	1637	317	26	233	555	11	k__Fungi;p__Ascomycota;c__Eurotiomycetes;o__Chaetothyriales;f__Herpotrichiellaceae;g__unidentified;s__unculturedCladophialophora;
OTU354	5	28	4	0	0	0	0	2	0	k__Fungi;p__Ascomycota;c__Eurotiomycetes;o__Chaetothyriales;f__Herpotrichiellaceae;g__unidentified;s__unculturedExophiala;
OTU355	31	18	26	4839	80	2038	119	89	572	k__Fungi;p__Ascomycota;c__Eurotiomycetes;o__Chaetothyriales;f__Herpotrichiellaceae;g__unidentified;s__unculturedHerpotrichiellaceae;
OTU356	1	0	26	1	0	0	0	0	1	k__Fungi;p__Ascomycota;c__Eurotiomycetes;o__Chaetothyriales;f__Herpotrichiellaceae;g__unidentified;s__unidentified_sp.;
OTU357	0	25	0	0	0	0	0	0	0	k__Fungi;p__Ascomycota;c__Eurotiomycetes;o__Chaetothyriales;f__Incertae_sedis;g__Coniosporium;s__Coniosporium_sp_MA4783;
OTU358	1	2	2	0	0	0	0	26	8	k__Fungi;p__Ascomycota;c__Eurotiomycetes;o__Chaetothyriales;f__Incertae_sedis;g__Strelitziana;s__Strelitziana_albiziae;
OTU359	17	0	0	0	0	0	0	0	0	k__Fungi;p__Ascomycota;c__Eurotiomycetes;o__Chaetothyriales;f__unidentified;g__unidentified;s__Chaetothyriales_sp_16708;
OTU360	0	0	26	0	0	0	0	0	0	k__Fungi;p__Ascomycota;c__Eurotiomycetes;o__Chaetothyriales;f__unidentified;g__unidentified;s__Chaetothyriales_sp_CR07/2_1;
OTU361	3	0	0	0	0	0	0	0	0	k__Fungi;p__Ascomycota;c__Eurotiomycetes;o__Chaetothyriales;f__unidentified;g__unidentified;s__Chaetothyriales_sp_CR07/3_4;
OTU362	0	68	0	0	0	0	0	0	0	k__Fungi;p__Ascomycota;c__Eurotiomycetes;o__Chaetothyriales;f__unidentified;g__unidentified;s__Chaetothyriales_sp_KhNk3_2;
OTU363	0	0	0	2	0	0	3	0	0	k__Fungi;p__Ascomycota;c__Eurotiomycetes;o__Chaetothyriales;f__unidentified;g__unidentified;s__Chaetothyriales_sp_M_Cre1_1;
OTU364	1	1	0	0	0	0	0	0	0	k__Fungi;p__Ascomycota;c__Eurotiomycetes;o__Chaetothyriales;f__unidentified;g__unidentified;s__Chaetothyriales_sp_M_Mo9;
OTU365	381	25	14	376	50	52	19	71	6	k__Fungi;p__Ascomycota;c__Eurotiomycetes;o__Chaetothyriales;f__unidentified;g__unidentified;s__unculturedChaetothyriales;
OTU366	0	1	1	2	0	0	12	7	12	k__Fungi;p__Ascomycota;c__Eurotiomycetes;o__Chaetothyriales;f__unidentified;g__unidentified;s__unidentified_sp.;
OTU367	0	5	0	0	0	0	0	0	0	k__Fungi;p__Ascomycota;c__Eurotiomycetes;o__Eurotiales;f__Elaphomycetaceae;g__Elaphomyces;s__Elaphomyces_maculatus;
OTU368	6	0	0	5	0	0	0	0	0	k__Fungi;p__Ascomycota;c__Eurotiomycetes;o__Eurotiales;f__Elaphomycetaceae;g__Elaphomyces;s__Elaphomyces_sp.;
OTU369	9	2	1	0	0	0	0	0	0	k__Fungi;p__Ascomycota;c__Eurotiomycetes;o__Eurotiales;f__Elaphomycetaceae;g__Elaphomyces;s__Elaphomyces_sp_73812;
OTU370	7	0	0	0	0	0	0	0	0	k__Fungi;p__Ascomycota;c__Eurotiomycetes;o__Eurotiales;f__Incertae_sedis;g__Kendrickiella;s__Kendrickiella_phycomyces;
OTU371	6	3	0	1	1	0	0	5	0	k__Fungi;p__Ascomycota;c__Eurotiomycetes;o__Eurotiales;f__Incertae_sedis;g__Thermomyces;s__Thermomyces_lanuginosus;
OTU372	0	0	0	0	0	0	28	0	0	k__Fungi;p__Ascomycota;c__Eurotiomycetes;o__Eurotiales;f__Trichocomaceae;g__Aspergillus;s__Aspergillus_asperescens;
OTU373	1	10	0	0	0	0	0	0	0	k__Fungi;p__Ascomycota;c__Eurotiomycetes;o__Eurotiales;f__Trichocomaceae;g__Aspergillus;s__Aspergillus_elongatus;
OTU374	0	0	0	0	2	0	0	1	0	k__Fungi;p__Ascomycota;c__Eurotiomycetes;o__Eurotiales;f__Trichocomaceae;g__Aspergillus;s__Aspergillus_fumigatus;
OTU375	0	0	0	0	1	0	0	0	1	k__Fungi;p__Ascomycota;c__Eurotiomycetes;o__Eurotiales;f__Trichocomaceae;g__Aspergillus;s__Aspergillus_heyangensis;
OTU376	0	0	2	0	0	0	0	0	0	k__Fungi;p__Ascomycota;c__Eurotiomycetes;o__Eurotiales;f__Trichocomaceae;g__Aspergillus;s__Aspergillus_nomius;
OTU377	0	0	0	0	0	0	2	0	0	k__Fungi;p__Ascomycota;c__Eurotiomycetes;o__Eurotiales;f__Trichocomaceae;g__Aspergillus;s__Aspergillus_sp_EMA_2011;
OTU378	0	0	0	2	0	0	0	0	0	k__Fungi;p__Ascomycota;c__Eurotiomycetes;o__Eurotiales;f__Trichocomaceae;g__Aspergillus;s__Aspergillus_sylvaticus;
OTU379	0	0	0	0	13	0	0	0	0	k__Fungi;p__Ascomycota;c__Eurotiomycetes;o__Eurotiales;f__Trichocomaceae;g__Aspergillus;s__Aspergillus_tardus;
OTU380	0	0	0	1	0	36	0	2	0	k__Fungi;p__Ascomycota;c__Eurotiomycetes;o__Eurotiales;f__Trichocomaceae;g__Aspergillus;s__Aspergillus_tubingensis;
OTU381	0	0	0	0	0	14	0	0	0	k__Fungi;p__Ascomycota;c__Eurotiomycetes;o__Eurotiales;f__Trichocomaceae;g__Byssochlamys;s__Byssochlamys_zollerniae;
OTU382	5	0	0	0	0	0	0	12	1	k__Fungi;p__Ascomycota;c__Eurotiomycetes;o__Eurotiales;f__Trichocomaceae;g__Emericella;s__Emericella_discophora;
OTU383	3	0	0	0	0	3	0	0	0	k__Fungi;p__Ascomycota;c__Eurotiomycetes;o__Eurotiales;f__Trichocomaceae;g__Emericella;s__Emericella_foeniculicola;
OTU384	0	0	0	0	0	0	8	0	0	k__Fungi;p__Ascomycota;c__Eurotiomycetes;o__Eurotiales;f__Trichocomaceae;g__Eupenicillium;s__Eupenicillium_hirayamae;
OTU385	0	0	0	0	0	0	5	0	0	k__Fungi;p__Ascomycota;c__Eurotiomycetes;o__Eurotiales;f__Trichocomaceae;g__Eupenicillium;s__Eupenicillium_idahoense;
OTU386	21	4	11	0	0	0	0	0	0	k__Fungi;p__Ascomycota;c__Eurotiomycetes;o__Eurotiales;f__Trichocomaceae;g__Eupenicillium;s__Eupenicillium_lapidosum;
OTU387	3	0	8	1	0	0	12	0	0	k__Fungi;p__Ascomycota;c__Eurotiomycetes;o__Eurotiales;f__Trichocomaceae;g__Eupenicillium;s__Eupenicillium_sp_KB9;
OTU388	17	1	0	0	0	0	0	0	0	k__Fungi;p__Ascomycota;c__Eurotiomycetes;o__Eurotiales;f__Trichocomaceae;g__Eupenicillium;s__Eupenicillium_sp_SD273;
OTU389	1	0	0	0	0	1	0	0	1	k__Fungi;p__Ascomycota;c__Eurotiomycetes;o__Eurotiales;f__Trichocomaceae;g__Eupenicillium;s__Eupenicillium_tularense;
OTU390	0	0	0	12	7	0	0	0	0	k__Fungi;p__Ascomycota;c__Eurotiomycetes;o__Eurotiales;f__Trichocomaceae;g__Eurotium;s__Eurotium_amstelodami;
OTU391	0	0	0	0	0	0	0	6	0	k__Fungi;p__Ascomycota;c__Eurotiomycetes;o__Eurotiales;f__Trichocomaceae;g__Eurotium;s__Eurotium_xerophilum;
OTU392	1183	701	647	10	144	2	0	11	0	k__Fungi;p__Ascomycota;c__Eurotiomycetes;o__Eurotiales;f__Trichocomaceae;g__Paecilomyces;s__Paecilomyces_carneus;
OTU393	0	0	2	0	0	0	0	0	0	k__Fungi;p__Ascomycota;c__Eurotiomycetes;o__Eurotiales;f__Trichocomaceae;g__Paecilomyces;s__Paecilomyces_lilacinus;
OTU394	10	0	0	0	0	0	0	0	0	k__Fungi;p__Ascomycota;c__Eurotiomycetes;o__Eurotiales;f__Trichocomaceae;g__Paecilomyces;s__Paecilomyces_niphetodes;
OTU395	0	0	0	0	0	0	1	0	13	k__Fungi;p__Ascomycota;c__Eurotiomycetes;o__Eurotiales;f__Trichocomaceae;g__Paecilomyces;s__Paecilomyces_parvisporus;
OTU396	8	0	0	0	0	0	0	0	0	k__Fungi;p__Ascomycota;c__Eurotiomycetes;o__Eurotiales;f__Trichocomaceae;g__Paecilomyces;s__Paecilomyces_penicillatus;
OTU397	0	1	0	0	4	0	3	0	0	k__Fungi;p__Ascomycota;c__Eurotiomycetes;o__Eurotiales;f__Trichocomaceae;g__Paecilomyces;s__Paecilomyces_sp_NYSDOH_849_02;
OTU398	0	0	0	2	0	0	0	0	0	k__Fungi;p__Ascomycota;c__Eurotiomycetes;o__Eurotiales;f__Trichocomaceae;g__Paecilomyces;s__Paecilomyces_sp_SS_1831;
OTU399	0	0	0	3	0	0	685	0	0	k__Fungi;p__Ascomycota;c__Eurotiomycetes;o__Eurotiales;f__Trichocomaceae;g__Penicillium;s__Penicillium_angulare;
OTU400	0	1	103	1	21	0	249	0	0	k__Fungi;p__Ascomycota;c__Eurotiomycetes;o__Eurotiales;f__Trichocomaceae;g__Penicillium;s__Penicillium_citreonigrum;
OTU401	16	0	3	2	12	0	1	0	1	k__Fungi;p__Ascomycota;c__Eurotiomycetes;o__Eurotiales;f__Trichocomaceae;g__Penicillium;s__Penicillium_commune;
OTU402	3	0	0	0	0	0	0	0	1	k__Fungi;p__Ascomycota;c__Eurotiomycetes;o__Eurotiales;f__Trichocomaceae;g__Penicillium;s__Penicillium_concentricum;
OTU403	3	0	1	1	2	4	9	0	76	k__Fungi;p__Ascomycota;c__Eurotiomycetes;o__Eurotiales;f__Trichocomaceae;g__Penicillium;s__Penicillium_coprobium;
OTU404	0	0	0	2	0	0	0	0	0	k__Fungi;p__Ascomycota;c__Eurotiomycetes;o__Eurotiales;f__Trichocomaceae;g__Penicillium;s__Penicillium_copticola;
OTU405	8	0	3	0	0	0	8	0	4	k__Fungi;p__Ascomycota;c__Eurotiomycetes;o__Eurotiales;f__Trichocomaceae;g__Penicillium;s__Penicillium_decaturense;
OTU406	9	0	5	0	0	0	0	4	0	k__Fungi;p__Ascomycota;c__Eurotiomycetes;o__Eurotiales;f__Trichocomaceae;g__Penicillium;s__Penicillium_expansum;
OTU407	0	0	0	0	0	2	1	1	0	k__Fungi;p__Ascomycota;c__Eurotiomycetes;o__Eurotiales;f__Trichocomaceae;g__Penicillium;s__Penicillium_fellutanum;
OTU408	0	0	0	29	0	0	1	0	0	k__Fungi;p__Ascomycota;c__Eurotiomycetes;o__Eurotiales;f__Trichocomaceae;g__Penicillium;s__Penicillium_griseofulvum;
OTU409	2	20	0	0	0	0	0	0	0	k__Fungi;p__Ascomycota;c__Eurotiomycetes;o__Eurotiales;f__Trichocomaceae;g__Penicillium;s__Penicillium_humicoloides;
OTU410	1	0	0	0	0	4	0	0	0	k__Fungi;p__Ascomycota;c__Eurotiomycetes;o__Eurotiales;f__Trichocomaceae;g__Penicillium;s__Penicillium_indicum;
OTU411	5	3	0	3	0	0	0	0	0	k__Fungi;p__Ascomycota;c__Eurotiomycetes;o__Eurotiales;f__Trichocomaceae;g__Penicillium;s__Penicillium_inflatum;
OTU412	203	1	1	0	0	65	0	4	4	k__Fungi;p__Ascomycota;c__Eurotiomycetes;o__Eurotiales;f__Trichocomaceae;g__Penicillium;s__Penicillium_janczewski;
OTU413	38	5452	379	3132	11	1	15	0	11	k__Fungi;p__Ascomycota;c__Eurotiomycetes;o__Eurotiales;f__Trichocomaceae;g__Penicillium;s__Penicillium_janthinellum;
OTU414	391	49852	383	1	48	1	6	1	1	k__Fungi;p__Ascomycota;c__Eurotiomycetes;o__Eurotiales;f__Trichocomaceae;g__Penicillium;s__Penicillium_melinii;
OTU415	567	45	87	626	84	12	555	8	110	k__Fungi;p__Ascomycota;c__Eurotiomycetes;o__Eurotiales;f__Trichocomaceae;g__Penicillium;s__Penicillium_miczynskii;
OTU416	0	0	0	0	1	6	0	3	0	k__Fungi;p__Ascomycota;c__Eurotiomycetes;o__Eurotiales;f__Trichocomaceae;g__Penicillium;s__Penicillium_oxalicum;
OTU417	0	0	0	2	0	0	0	0	0	k__Fungi;p__Ascomycota;c__Eurotiomycetes;o__Eurotiales;f__Trichocomaceae;g__Penicillium;s__Penicillium_paxilli;
OTU418	0	0	0	0	0	0	69	0	0	k__Fungi;p__Ascomycota;c__Eurotiomycetes;o__Eurotiales;f__Trichocomaceae;g__Penicillium;s__Penicillium_proteolyticum;
OTU419	2	384	2	0	0	0	0	0	0	k__Fungi;p__Ascomycota;c__Eurotiomycetes;o__Eurotiales;f__Trichocomaceae;g__Penicillium;s__Penicillium_raciborskii;
OTU420	22	0	125	19	2	0	32	0	3	k__Fungi;p__Ascomycota;c__Eurotiomycetes;o__Eurotiales;f__Trichocomaceae;g__Penicillium;s__Penicillium_raphiae;
OTU421	0	0	0	1	0	4	1349	76	8	k__Fungi;p__Ascomycota;c__Eurotiomycetes;o__Eurotiales;f__Trichocomaceae;g__Penicillium;s__Penicillium_rolfsii;
OTU422	7	0	0	0	0	0	0	0	0	k__Fungi;p__Ascomycota;c__Eurotiomycetes;o__Eurotiales;f__Trichocomaceae;g__Penicillium;s__Penicillium_roqueforti;
OTU423	46	6	2	0	0	0	0	0	0	k__Fungi;p__Ascomycota;c__Eurotiomycetes;o__Eurotiales;f__Trichocomaceae;g__Penicillium;s__Penicillium_simplicissimum;
OTU424	9	1	3	0	0	6	0	0	2	k__Fungi;p__Ascomycota;c__Eurotiomycetes;o__Eurotiales;f__Trichocomaceae;g__Penicillium;s__Penicillium_soppii;
OTU425	0	0	0	0	0	0	2	0	0	k__Fungi;p__Ascomycota;c__Eurotiomycetes;o__Eurotiales;f__Trichocomaceae;g__Penicillium;s__Penicillium_sp_846;
OTU426	1	0	1	8	0	0	0	0	0	k__Fungi;p__Ascomycota;c__Eurotiomycetes;o__Eurotiales;f__Trichocomaceae;g__Penicillium;s__Penicillium_sp_857;
OTU427	0	0	0	10	0	1	1	2	0	k__Fungi;p__Ascomycota;c__Eurotiomycetes;o__Eurotiales;f__Trichocomaceae;g__Penicillium;s__Penicillium_sp_AsaJ2;
OTU428	10	2	0	0	0	0	0	0	0	k__Fungi;p__Ascomycota;c__Eurotiomycetes;o__Eurotiales;f__Trichocomaceae;g__Penicillium;s__Penicillium_sp_ASR_212;
OTU429	3	0	0	0	0	1	0	0	0	k__Fungi;p__Ascomycota;c__Eurotiomycetes;o__Eurotiales;f__Trichocomaceae;g__Penicillium;s__Penicillium_sp_B38;
OTU430	2	0	0	0	0	0	0	0	1	k__Fungi;p__Ascomycota;c__Eurotiomycetes;o__Eurotiales;f__Trichocomaceae;g__Penicillium;s__Penicillium_sp_BIe3;
OTU431	0	0	0	1	0	0	0	0	2	k__Fungi;p__Ascomycota;c__Eurotiomycetes;o__Eurotiales;f__Trichocomaceae;g__Penicillium;s__Penicillium_sp_CH29;
OTU432	0	1	0	2	0	0	0	0	0	k__Fungi;p__Ascomycota;c__Eurotiomycetes;o__Eurotiales;f__Trichocomaceae;g__Penicillium;s__Penicillium_sp_EMA_2011a;
OTU433	0	0	0	12	8	3	0	1	0	k__Fungi;p__Ascomycota;c__Eurotiomycetes;o__Eurotiales;f__Trichocomaceae;g__Penicillium;s__Penicillium_sp_F35;
OTU434	0	68	0	0	0	7	120	0	13	k__Fungi;p__Ascomycota;c__Eurotiomycetes;o__Eurotiales;f__Trichocomaceae;g__Penicillium;s__Penicillium_sp_FF12;
OTU435	0	5	0	0	0	0	0	0	0	k__Fungi;p__Ascomycota;c__Eurotiomycetes;o__Eurotiales;f__Trichocomaceae;g__Penicillium;s__Penicillium_sp_HF12348;
OTU436	1	0	0	0	0	0	1	0	0	k__Fungi;p__Ascomycota;c__Eurotiomycetes;o__Eurotiales;f__Trichocomaceae;g__Penicillium;s__Penicillium_sp_HZ_5;
OTU437	35	2	9	0	1	0	0	0	0	k__Fungi;p__Ascomycota;c__Eurotiomycetes;o__Eurotiales;f__Trichocomaceae;g__Penicillium;s__Penicillium_sp_MU_2009_1;
OTU438	0	2	0	0	0	0	0	0	0	k__Fungi;p__Ascomycota;c__Eurotiomycetes;o__Eurotiales;f__Trichocomaceae;g__Penicillium;s__Penicillium_sp_NRRL_28146;
OTU439	137	109	157	156	20	0	12	3	19	k__Fungi;p__Ascomycota;c__Eurotiomycetes;o__Eurotiales;f__Trichocomaceae;g__Penicillium;s__Penicillium_sp_OTU870;
OTU440	1	2	0	1	0	0	0	0	0	k__Fungi;p__Ascomycota;c__Eurotiomycetes;o__Eurotiales;f__Trichocomaceae;g__Penicillium;s__Penicillium_sp_PSF3;
OTU441	12	0	0	0	0	0	0	0	0	k__Fungi;p__Ascomycota;c__Eurotiomycetes;o__Eurotiales;f__Trichocomaceae;g__Penicillium;s__Penicillium_sp_UFMGCB_3721;
OTU442	369	4	131	0	0	0	0	4	0	k__Fungi;p__Ascomycota;c__Eurotiomycetes;o__Eurotiales;f__Trichocomaceae;g__Penicillium;s__Penicillium_spinulosum;
OTU443	0	0	0	4	2	0	0	1	0	k__Fungi;p__Ascomycota;c__Eurotiomycetes;o__Eurotiales;f__Trichocomaceae;g__Penicillium;s__Penicillium_variabile;
OTU444	12	4674	14	0	0	1	148	0	33	k__Fungi;p__Ascomycota;c__Eurotiomycetes;o__Eurotiales;f__Trichocomaceae;g__Sagenomella;s__Sagenomella_humicola;
OTU445	2	0	0	0	0	0	0	0	0	k__Fungi;p__Ascomycota;c__Eurotiomycetes;o__Eurotiales;f__Trichocomaceae;g__Sagenomella;s__Sagenomella_sp_ASR_61;
OTU446	0	2	0	0	0	0	2	9	0	k__Fungi;p__Ascomycota;c__Eurotiomycetes;o__Eurotiales;f__Trichocomaceae;g__Talaromyces;s__Talaromyces_eburneus;
OTU447	1	1	8	0	0	1	0	0	0	k__Fungi;p__Ascomycota;c__Eurotiomycetes;o__Eurotiales;f__Trichocomaceae;g__Talaromyces;s__Talaromyces_flavus;
OTU448	19	52	184	11462	4606	0	4	886	6	k__Fungi;p__Ascomycota;c__Eurotiomycetes;o__Eurotiales;f__Trichocomaceae;g__Thysanophora;s__Thysanophora_penicillioides;
OTU449	0	0	0	1	1	0	0	0	0	k__Fungi;p__Ascomycota;c__Eurotiomycetes;o__Eurotiales;f__Trichocomaceae;g__Thysanophora;s__Thysanophora_taxi;
OTU450	0	1	0	0	0	0	0	1	0	k__Fungi;p__Ascomycota;c__Eurotiomycetes;o__Eurotiales;f__Trichocomaceae;g__Trichocoma;s__Trichocoma_paradoxa;
OTU451	67	248	56	283	23	24	253	7	52	k__Fungi;p__Ascomycota;c__Eurotiomycetes;o__Eurotiales;f__Trichocomaceae;g__unidentified;s__unculturedPenicillium;
OTU452	0	0	0	0	0	2	0	0	0	k__Fungi;p__Ascomycota;c__Eurotiomycetes;o__Eurotiales;f__Trichocomaceae;g__unidentified;s__unculturedThermoascus;
OTU453	701	1	35	0	8	1	0	9	0	k__Fungi;p__Ascomycota;c__Eurotiomycetes;o__Eurotiales;f__Trichocomaceae;g__unidentified;s__unculturedTrichocomaceae;
OTU454	7	0	0	0	0	0	0	1	0	k__Fungi;p__Ascomycota;c__Eurotiomycetes;o__Incertae_sedis;f__Incertae_sedis;g__Sarcinomyces;s__Sarcinomyces_sp_MA_4660;
OTU455	0	0	0	5	0	0	0	2	1	k__Fungi;p__Ascomycota;c__Eurotiomycetes;o__Mycocaliciales;f__Mycocaliciaceae;g__Chaenothecopsis;s__Chaenothecopsis_debilis;
OTU456	2	0	0	0	0	0	0	2	0	k__Fungi;p__Ascomycota;c__Eurotiomycetes;o__Mycocaliciales;f__Mycocaliciaceae;g__Chaenothecopsis;s__Chaenothecopsis_epithallina;
OTU457	0	0	0	0	0	0	94	0	0	k__Fungi;p__Ascomycota;c__Eurotiomycetes;o__Mycocaliciales;f__Mycocaliciaceae;g__Chaenothecopsis;s__Chaenothecopsis_orientalis;
OTU458	0	0	0	0	0	0	6	0	0	k__Fungi;p__Ascomycota;c__Eurotiomycetes;o__Mycocaliciales;f__Mycocaliciaceae;g__Chaenothecopsis;s__Chaenothecopsis_pusiola;
OTU459	0	1	0	3647	18	0	0	0	0	k__Fungi;p__Ascomycota;c__Eurotiomycetes;o__Mycocaliciales;f__Mycocaliciaceae;g__Chaenothecopsis;s__Chaenothecopsis_resinicola;
OTU460	0	0	5	0	0	0	12	0	0	k__Fungi;p__Ascomycota;c__Eurotiomycetes;o__Mycocaliciales;f__Mycocaliciaceae;g__Chaenothecopsis;s__Chaenothecopsis_savonica;
OTU461	0	0	0	2	0	0	0	0	0	k__Fungi;p__Ascomycota;c__Eurotiomycetes;o__Mycocaliciales;f__Mycocaliciaceae;g__Mycocalicium;s__Mycocalicium_polyporaeum;
OTU462	0	0	0	0	0	0	0	2	0	k__Fungi;p__Ascomycota;c__Eurotiomycetes;o__Mycocaliciales;f__Mycocaliciaceae;g__Mycocalicium;s__Mycocalicium_victoriae;
OTU463	0	47	0	0	0	0	0	0	0	k__Fungi;p__Ascomycota;c__Eurotiomycetes;o__Onygenales;f__Ajellomycetaceae;g__Polytolypa;s__Polytolypa_hystricis;
OTU464	0	13	0	0	0	0	0	0	0	k__Fungi;p__Ascomycota;c__Eurotiomycetes;o__Onygenales;f__Ajellomycetaceae;g__Spiromastix;s__Spiromastix_princeps;
OTU465	0	4	0	0	0	0	0	0	0	k__Fungi;p__Ascomycota;c__Eurotiomycetes;o__Onygenales;f__Ajellomycetaceae;g__Spiromastix;s__Spiromastix_warcupii;
OTU466	4	0	0	0	0	0	0	0	0	k__Fungi;p__Ascomycota;c__Eurotiomycetes;o__Onygenales;f__Arthrodermataceae;g__Arthroderma;s__Arthroderma_borellii;
OTU467	6	0	0	0	0	0	0	0	0	k__Fungi;p__Ascomycota;c__Eurotiomycetes;o__Onygenales;f__Arthrodermataceae;g__Arthroderma;s__Arthroderma_melis;
OTU468	0	0	0	18	0	0	0	0	0	k__Fungi;p__Ascomycota;c__Eurotiomycetes;o__Onygenales;f__Arthrodermataceae;g__Arthroderma;s__Arthroderma_multifidum;
OTU469	0	0	0	0	0	2	0	0	0	k__Fungi;p__Ascomycota;c__Eurotiomycetes;o__Onygenales;f__Arthrodermataceae;g__Arthroderma;s__Arthroderma_tuberculatum;
OTU470	0	3	0	0	0	0	0	0	0	k__Fungi;p__Ascomycota;c__Eurotiomycetes;o__Onygenales;f__Gymnoascaceae;g__Gymnoascus;s__Gymnoascus_armeniacus;
OTU471	0	0	0	0	3	3	0	0	0	k__Fungi;p__Ascomycota;c__Eurotiomycetes;o__Onygenales;f__Gymnoascaceae;g__Gymnoascus;s__Gymnoascus_confluens;
OTU472	4	0	0	0	0	0	2	0	0	k__Fungi;p__Ascomycota;c__Eurotiomycetes;o__Onygenales;f__Gymnoascaceae;g__Testudomyces;s__Testudomyces_verrucosus;
OTU473	0	0	0	0	0	0	9	1	0	k__Fungi;p__Ascomycota;c__Eurotiomycetes;o__Onygenales;f__Onygenaceae;g__Amauroascus;s__Amauroascus_aureus;
OTU474	0	0	0	0	0	0	2	0	0	k__Fungi;p__Ascomycota;c__Eurotiomycetes;o__Onygenales;f__Onygenaceae;g__Aphanoascus;s__Aphanoascus_foetidus;
OTU475	0	0	0	1	0	0	10	0	0	k__Fungi;p__Ascomycota;c__Eurotiomycetes;o__Onygenales;f__Onygenaceae;g__Aphanoascus;s__Aphanoascus_pinarensis;
OTU476	7	0	0	0	0	0	0	69	0	k__Fungi;p__Ascomycota;c__Eurotiomycetes;o__Onygenales;f__Onygenaceae;g__Aphanoascus;s__Aphanoascus_saturnoideus;
OTU477	2	0	0	0	0	0	0	0	0	k__Fungi;p__Ascomycota;c__Eurotiomycetes;o__Onygenales;f__Onygenaceae;g__Auxarthron;s__Auxarthron_alboluteum;
OTU478	7	2	12	0	0	0	0	0	0	k__Fungi;p__Ascomycota;c__Eurotiomycetes;o__Onygenales;f__Onygenaceae;g__Auxarthron;s__Auxarthron_kuehnii;
OTU479	79	3	117	0	0	0	0	0	0	k__Fungi;p__Ascomycota;c__Eurotiomycetes;o__Onygenales;f__Onygenaceae;g__Auxarthron;s__Auxarthron_pseudoauxarthron;
OTU480	19	0	0	0	0	0	0	0	0	k__Fungi;p__Ascomycota;c__Eurotiomycetes;o__Onygenales;f__Onygenaceae;g__Auxarthron;s__Auxarthron_sp_RV26652;
OTU481	1	3	1	0	207	0	0	0	0	k__Fungi;p__Ascomycota;c__Eurotiomycetes;o__Onygenales;f__Onygenaceae;g__Castanedomyces;s__Castanedomyces_australiensis;
OTU482	2	0	0	0	0	0	0	0	0	k__Fungi;p__Ascomycota;c__Eurotiomycetes;o__Onygenales;f__Onygenaceae;g__Chrysosporium;s__Chrysosporium_carmichaelii;
OTU483	0	1	37	0	0	0	1	12	0	k__Fungi;p__Ascomycota;c__Eurotiomycetes;o__Onygenales;f__Onygenaceae;g__Chrysosporium;s__Chrysosporium_evolceanui;
OTU484	0	0	0	0	26	0	0	0	0	k__Fungi;p__Ascomycota;c__Eurotiomycetes;o__Onygenales;f__Onygenaceae;g__Chrysosporium;s__Chrysosporium_keratinophilum;
OTU485	0	0	0	0	3	0	1	0	0	k__Fungi;p__Ascomycota;c__Eurotiomycetes;o__Onygenales;f__Onygenaceae;g__Chrysosporium;s__Chrysosporium_siglerae;
OTU486	0	0	0	0	0	0	0	6	1	k__Fungi;p__Ascomycota;c__Eurotiomycetes;o__Onygenales;f__Onygenaceae;g__Chrysosporium;s__Chrysosporium_sp_CCFVB_CH12;
OTU487	0	0	0	0	0	12	174	0	10	k__Fungi;p__Ascomycota;c__Eurotiomycetes;o__Onygenales;f__Onygenaceae;g__Chrysosporium;s__Chrysosporium_sulfureum;
OTU488	290	0	2	0	0	0	0	0	0	k__Fungi;p__Ascomycota;c__Eurotiomycetes;o__Onygenales;f__Onygenaceae;g__Chrysosporium;s__Chrysosporium_vespertilium;
OTU489	0	0	0	1	3	0	9	3	0	k__Fungi;p__Ascomycota;c__Eurotiomycetes;o__Onygenales;f__Onygenaceae;g__Renispora;s__Renispora_flavissima;
OTU490	0	0	0	0	68	1	42	0	2	k__Fungi;p__Ascomycota;c__Eurotiomycetes;o__Onygenales;f__unidentified;g__unidentified;s__Onygenales_sp_7R11_2;
OTU491	6	0	0	0	0	0	0	0	0	k__Fungi;p__Ascomycota;c__Eurotiomycetes;o__Pyrenulales;f__Massariaceae;g__Massaria;s__Massaria_ulmi;
OTU492	0	0	0	0	0	0	0	0	2	k__Fungi;p__Ascomycota;c__Eurotiomycetes;o__Pyrenulales;f__Massariaceae;g__Massaria;s__Massaria_zanthoxyli;
OTU493	0	0	0	2	0	2	23	17	0	k__Fungi;p__Ascomycota;c__Eurotiomycetes;o__Pyrenulales;f__Pyrenulaceae;g__Pyrenula;s__Pyrenula_pseudobufonia;
OTU494	0	0	0	1	0	0	2	0	0	k__Fungi;p__Ascomycota;c__Eurotiomycetes;o__unidentified;f__unidentified;g__unidentified;s__Eurotiomycetes_sp_genotype_28;
OTU495	6	0	3	200	86	2	4	0	0	k__Fungi;p__Ascomycota;c__Eurotiomycetes;o__Verrucariales;f__unidentified;g__unidentified;s__unculturedVerrucariales;
OTU496	202	0	0	0	0	31	0	13	0	k__Fungi;p__Ascomycota;c__Eurotiomycetes;o__Verrucariales;f__Verrucariaceae;g__Agonimia;s__Agonimia_allobata;
OTU497	0	0	0	47	0	0	0	1	0	k__Fungi;p__Ascomycota;c__Eurotiomycetes;o__Verrucariales;f__Verrucariaceae;g__Agonimia;s__Agonimia_repleta;
OTU498	0	0	1	2	0	0	0	0	0	k__Fungi;p__Ascomycota;c__Eurotiomycetes;o__Verrucariales;f__Verrucariaceae;g__Agonimia;s__Agonimia_sp_BGK_2011a;
OTU499	0	0	0	13	0	0	0	2	0	k__Fungi;p__Ascomycota;c__Eurotiomycetes;o__Verrucariales;f__Verrucariaceae;g__Agonimia;s__Agonimia_sp_BGK_2011b;
OTU500	0	13	0	0	0	0	0	161	0	k__Fungi;p__Ascomycota;c__Eurotiomycetes;o__Verrucariales;f__Verrucariaceae;g__Bagliettoa;s__Verrucaria_baldensis;
OTU501	0	0	0	1	0	0	3	0	0	k__Fungi;p__Ascomycota;c__Eurotiomycetes;o__Verrucariales;f__Verrucariaceae;g__Dermatocarpon;s__Dermatocarpon_americanum;
OTU502	3	0	0	0	0	0	0	0	0	k__Fungi;p__Ascomycota;c__Eurotiomycetes;o__Verrucariales;f__Verrucariaceae;g__Dermatocarpon;s__Dermatocarpon_arenosaxi;
OTU503	0	0	0	0	0	2	0	1	0	k__Fungi;p__Ascomycota;c__Eurotiomycetes;o__Verrucariales;f__Verrucariaceae;g__Dermatocarpon;s__Dermatocarpon_reticulatum;
OTU504	6	1	0	0	0	0	0	0	0	k__Fungi;p__Ascomycota;c__Eurotiomycetes;o__Verrucariales;f__Verrucariaceae;g__Placopyrenium;s__Placopyrenium_formosum;
OTU505	0	0	0	0	0	7	0	0	0	k__Fungi;p__Ascomycota;c__Eurotiomycetes;o__Verrucariales;f__Verrucariaceae;g__Polyblastia;s__Polyblastia_abscondita;
OTU506	0	0	0	0	0	0	0	5	0	k__Fungi;p__Ascomycota;c__Eurotiomycetes;o__Verrucariales;f__Verrucariaceae;g__Polyblastia;s__Polyblastia_clandestina;
OTU507	0	1	0	0	0	14	0	0	1	k__Fungi;p__Ascomycota;c__Eurotiomycetes;o__Verrucariales;f__Verrucariaceae;g__Polyblastia;s__Polyblastia_gotlandica;
OTU508	0	0	0	1	0	0	0	1	0	k__Fungi;p__Ascomycota;c__Eurotiomycetes;o__Verrucariales;f__Verrucariaceae;g__Polyblastia;s__Polyblastia_hyperborea;
OTU509	0	0	0	0	0	1	7	13	56	k__Fungi;p__Ascomycota;c__Eurotiomycetes;o__Verrucariales;f__Verrucariaceae;g__Polyblastia;s__Polyblastia_melaspora;
OTU510	0	0	0	0	0	0	0	3	0	k__Fungi;p__Ascomycota;c__Eurotiomycetes;o__Verrucariales;f__Verrucariaceae;g__Polyblastia;s__Polyblastia_moravica;
OTU511	0	0	0	0	0	0	0	3	0	k__Fungi;p__Ascomycota;c__Eurotiomycetes;o__Verrucariales;f__Verrucariaceae;g__Polyblastia;s__Polyblastia_nidulans;
OTU512	0	0	0	2	0	5	0	11	0	k__Fungi;p__Ascomycota;c__Eurotiomycetes;o__Verrucariales;f__Verrucariaceae;g__Polyblastia;s__Polyblastia_sp_Savic_3164;
OTU513	0	0	0	0	0	13	0	0	0	k__Fungi;p__Ascomycota;c__Eurotiomycetes;o__Verrucariales;f__Verrucariaceae;g__Polyblastia;s__Polyblastia_wheldonii;
OTU514	0	0	0	0	0	2	0	12	0	k__Fungi;p__Ascomycota;c__Eurotiomycetes;o__Verrucariales;f__Verrucariaceae;g__Psoroglaena;s__Psoroglaena_sp_BGK_2011;
OTU515	41	0	3	0	0	0	0	0	0	k__Fungi;p__Ascomycota;c__Eurotiomycetes;o__Verrucariales;f__Verrucariaceae;g__Sporodictyon;s__Sporodictyon_cruentum;
OTU516	0	0	0	0	0	101	0	10	49	k__Fungi;p__Ascomycota;c__Eurotiomycetes;o__Verrucariales;f__Verrucariaceae;g__Sporodictyon;s__Sporodictyon_minutum;
OTU517	5	0	0	0	0	0	0	0	0	k__Fungi;p__Ascomycota;c__Eurotiomycetes;o__Verrucariales;f__Verrucariaceae;g__Staurothele;s__Staurothele_areolata;
OTU518	0	0	0	0	0	0	0	19	0	k__Fungi;p__Ascomycota;c__Eurotiomycetes;o__Verrucariales;f__Verrucariaceae;g__Thelidium;s__Thelidium_methorium;
OTU519	176	1	2	0	0	0	0	0	0	k__Fungi;p__Ascomycota;c__Eurotiomycetes;o__Verrucariales;f__Verrucariaceae;g__Thelidium;s__Thelidium_minutulum;
OTU520	0	0	0	0	0	0	0	26	0	k__Fungi;p__Ascomycota;c__Eurotiomycetes;o__Verrucariales;f__Verrucariaceae;g__Thelidium;s__Thelidium_umbilicatum;
OTU521	0	0	0	0	0	0	0	5	0	k__Fungi;p__Ascomycota;c__Eurotiomycetes;o__Verrucariales;f__Verrucariaceae;g__Verrucaria;s__Verrucaria_anziana;
OTU522	0	0	0	0	0	0	0	2	0	k__Fungi;p__Ascomycota;c__Eurotiomycetes;o__Verrucariales;f__Verrucariaceae;g__Verrucaria;s__Verrucaria_cyanea;
OTU523	0	0	0	0	0	0	3	0	0	k__Fungi;p__Ascomycota;c__Eurotiomycetes;o__Verrucariales;f__Verrucariaceae;g__Verrucaria;s__Verrucaria_denudata;
OTU524	1	0	0	0	0	0	1	0	0	k__Fungi;p__Ascomycota;c__Eurotiomycetes;o__Verrucariales;f__Verrucariaceae;g__Verrucaria;s__Verrucaria_ditmarsica;
OTU525	0	1	0	0	0	0	4	2	0	k__Fungi;p__Ascomycota;c__Eurotiomycetes;o__Verrucariales;f__Verrucariaceae;g__Verrucaria;s__Verrucaria_dolosa;
OTU526	0	6	0	0	0	0	0	37	0	k__Fungi;p__Ascomycota;c__Eurotiomycetes;o__Verrucariales;f__Verrucariaceae;g__Verrucaria;s__Verrucaria_elaeina;
OTU527	0	0	17	0	0	0	0	0	0	k__Fungi;p__Ascomycota;c__Eurotiomycetes;o__Verrucariales;f__Verrucariaceae;g__Verrucaria;s__Verrucaria_muralis;
OTU528	0	0	0	0	0	0	0	8	0	k__Fungi;p__Ascomycota;c__Eurotiomycetes;o__Verrucariales;f__Verrucariaceae;g__Verrucaria;s__Verrucaria_sp_A_Orange_17054;
OTU529	0	0	0	0	0	0	32	0	13	k__Fungi;p__Ascomycota;c__Incertae_sedis;o__Incertae_sedis;f__Incertae_sedis;g__Acrodontium;s__Acrodontium_crateriforme;
OTU530	4	0	0	0	0	1	0	0	0	k__Fungi;p__Ascomycota;c__Incertae_sedis;o__Incertae_sedis;f__Incertae_sedis;g__Bactrodesmiastrum;s__Bactrodesmiastrum_sp_FMR_11931;
OTU531	5	0	0	0	0	0	0	0	0	k__Fungi;p__Ascomycota;c__Incertae_sedis;o__Incertae_sedis;f__Incertae_sedis;g__Camarographium;s__Camarographium_koreanum;
OTU532	0	0	0	42	745	2	7	8	0	k__Fungi;p__Ascomycota;c__Incertae_sedis;o__Incertae_sedis;f__Incertae_sedis;g__Chalara;s__Chalara_longipes;
OTU533	1221	1	0	64	6408	1	3	56	1	k__Fungi;p__Ascomycota;c__Incertae_sedis;o__Incertae_sedis;f__Incertae_sedis;g__Chalara;s__Chalara_piceae_abietis;
OTU534	0	0	1	0	1	0	0	0	0	k__Fungi;p__Ascomycota;c__Incertae_sedis;o__Incertae_sedis;f__Incertae_sedis;g__Chalara;s__Chalara_pseudoaffinis;
OTU535	0	0	0	0	0	0	5	0	0	k__Fungi;p__Ascomycota;c__Incertae_sedis;o__Incertae_sedis;f__Incertae_sedis;g__Chalara;s__Chalara_sp.;
OTU536	0	0	0	4	2	0	11	1	6	k__Fungi;p__Ascomycota;c__Incertae_sedis;o__Incertae_sedis;f__Incertae_sedis;g__Chalara;s__Chalara_sp_olrim71;
OTU537	2	0	0	0	0	0	0	0	0	k__Fungi;p__Ascomycota;c__Incertae_sedis;o__Incertae_sedis;f__Incertae_sedis;g__Chalara;s__Chalara_sp_PRM915970;
OTU538	5476	8	6997	529	17	15	3	911	85	k__Fungi;p__Ascomycota;c__Incertae_sedis;o__Incertae_sedis;f__Incertae_sedis;g__Chalara;s__Chalara_sp_TMS_2011;
OTU539	32	0	2	0	0	0	0	0	0	k__Fungi;p__Ascomycota;c__Incertae_sedis;o__Incertae_sedis;f__Incertae_sedis;g__Cheiromyces;s__Cheiromyces_inflatus;
OTU540	4	0	0	0	0	8	8	0	5	k__Fungi;p__Ascomycota;c__Incertae_sedis;o__Incertae_sedis;f__Incertae_sedis;g__Coleophoma;s__Coleophoma_empetri;
OTU541	0	0	1	0	0	0	2	0	3	k__Fungi;p__Ascomycota;c__Incertae_sedis;o__Incertae_sedis;f__Incertae_sedis;g__Colispora;s__Colispora_elongata;
OTU542	0	0	0	2	0	0	0	0	0	k__Fungi;p__Ascomycota;c__Incertae_sedis;o__Incertae_sedis;f__Incertae_sedis;g__Dokmaia;s__Dokmaia_sp_ASR_157;
OTU543	0	0	0	0	0	0	0	3	0	k__Fungi;p__Ascomycota;c__Incertae_sedis;o__Incertae_sedis;f__Incertae_sedis;g__Hemibeltrania;s__Hemibeltrania_mitrata;
OTU544	0	5	0	0	0	0	0	0	0	k__Fungi;p__Ascomycota;c__Incertae_sedis;o__Incertae_sedis;f__Incertae_sedis;g__Ilyonectria;s__Ilyonectria_radicicola;
OTU545	0	0	0	2	0	0	0	4	0	k__Fungi;p__Ascomycota;c__Incertae_sedis;o__Incertae_sedis;f__Incertae_sedis;g__Lauriomyces;s__Lauriomyces_bellulus;
OTU546	0	0	0	0	3	0	0	0	0	k__Fungi;p__Ascomycota;c__Incertae_sedis;o__Incertae_sedis;f__Incertae_sedis;g__Leptodiscella;s__Leptodiscella_africana;
OTU547	0	0	0	0	0	0	0	3	4	k__Fungi;p__Ascomycota;c__Incertae_sedis;o__Incertae_sedis;f__Incertae_sedis;g__Leptodiscella;s__Leptodiscella_chlamydospora;
OTU548	30	0	0	0	5	0	77	11	0	k__Fungi;p__Ascomycota;c__Incertae_sedis;o__Incertae_sedis;f__Incertae_sedis;g__Leptodiscella;s__Leptodiscella_sp_FMR_10885;
OTU549	1	0	0	177	30	0	1577	12	0	k__Fungi;p__Ascomycota;c__Incertae_sedis;o__Incertae_sedis;f__Incertae_sedis;g__Neoaleurodiscus;s__Neoaleurodiscus_fujii;
OTU550	0	1	0	0	0	0	0	2	0	k__Fungi;p__Ascomycota;c__Incertae_sedis;o__Incertae_sedis;f__Incertae_sedis;g__Ochroconis;s__Ochroconis_sp_KL_2011b;
OTU551	0	0	1	5	0	6	12	7	14	k__Fungi;p__Ascomycota;c__Incertae_sedis;o__Incertae_sedis;f__Incertae_sedis;g__Phialea;s__Phialea_strobilina;
OTU552	0	0	0	2	0	0	0	0	0	k__Fungi;p__Ascomycota;c__Incertae_sedis;o__Incertae_sedis;f__Incertae_sedis;g__Polyscytalum;s__Polyscytalum_fecundissimum;
OTU553	0	0	0	0	0	2	0	0	0	k__Fungi;p__Ascomycota;c__Incertae_sedis;o__Incertae_sedis;f__Incertae_sedis;g__Polyscytalum;s__Polyscytalum_pustulans;
OTU554	0	0	12	0	0	0	0	0	0	k__Fungi;p__Ascomycota;c__Incertae_sedis;o__Incertae_sedis;f__Incertae_sedis;g__Pyriculariopsis;s__Pyriculariopsis_sp_OF55a;
OTU555	0	0	0	0	0	0	1	8	0	k__Fungi;p__Ascomycota;c__Incertae_sedis;o__Incertae_sedis;f__Incertae_sedis;g__Radulidium;s__Radulidium_sp_CBS_115704;
OTU556	9	0	0	0	0	0	0	0	0	k__Fungi;p__Ascomycota;c__Incertae_sedis;o__Incertae_sedis;f__Incertae_sedis;g__Sarcopodium;s__Sarcopodium_oculorum;
OTU557	9	5	0	0	0	0	0	0	0	k__Fungi;p__Ascomycota;c__Incertae_sedis;o__Incertae_sedis;f__Incertae_sedis;g__Scolecobasidium;s__Scolecobasidium_excentricum;
OTU558	0	0	0	0	0	0	58	0	0	k__Fungi;p__Ascomycota;c__Incertae_sedis;o__Incertae_sedis;f__Incertae_sedis;g__Scolecobasidium;s__Scolecobasidium_sp_ASR_130;
OTU559	0	0	0	0	0	6	0	0	1	k__Fungi;p__Ascomycota;c__Incertae_sedis;o__Incertae_sedis;f__Incertae_sedis;g__Seifertia;s__Seifertia_azaleae;
OTU560	0	0	0	3	0	0	0	0	0	k__Fungi;p__Ascomycota;c__Incertae_sedis;o__Incertae_sedis;f__Incertae_sedis;g__Solheimia;s__Solheimia_costispora;
OTU561	0	0	0	0	0	0	0	3	0	k__Fungi;p__Ascomycota;c__Incertae_sedis;o__Incertae_sedis;f__Incertae_sedis;g__Subulispora;s__Subulispora_britannica;
OTU562	0	2	472	0	10	0	0	0	0	k__Fungi;p__Ascomycota;c__Incertae_sedis;o__Incertae_sedis;f__Incertae_sedis;g__Tritirachium;s__Tritirachium_cinnamomeum;
OTU563	0	0	0	0	0	0	55	0	0	k__Fungi;p__Ascomycota;c__Incertae_sedis;o__Incertae_sedis;f__Incertae_sedis;g__Tritirachium;s__Tritirachium_sp_CBS_26596;
OTU564	2	17	0	0	0	0	0	0	0	k__Fungi;p__Ascomycota;c__Incertae_sedis;o__Incertae_sedis;f__Incertae_sedis;g__Troposporella;s__Troposporella_fumosa;
OTU565	0	0	0	8	0	0	0	1	2	k__Fungi;p__Ascomycota;c__Incertae_sedis;o__Incertae_sedis;f__Incertae_sedis;g__Tumularia;s__Tumularia_aquatica;
OTU566	3	1	1	0	0	0	0	0	0	k__Fungi;p__Ascomycota;c__Incertae_sedis;o__Incertae_sedis;f__Incertae_sedis;g__Veronaea;s__Veronaea_botryosa;
OTU567	0	0	0	0	0	0	0	4	0	k__Fungi;p__Ascomycota;c__Incertae_sedis;o__Incertae_sedis;f__Incertae_sedis;g__Veronaea;s__Veronaea_compacta;
OTU568	10	0	0	0	0	0	0	728	0	k__Fungi;p__Ascomycota;c__Incertae_sedis;o__Incertae_sedis;f__Incertae_sedis;g__Veronaea;s__Veronaea_japonica;
OTU569	0	0	0	2	0	0	0	0	0	k__Fungi;p__Ascomycota;c__Incertae_sedis;o__Incertae_sedis;f__Incertae_sedis;g__Veronaea;s__Veronaea_sp_E6917h;
OTU570	1	0	0	63	0	1	4	0	40	k__Fungi;p__Ascomycota;c__Incertae_sedis;o__Incertae_sedis;f__Incertae_sedis;g__Xenochalara;s__Xenochalara_juniperi;
OTU571	0	0	0	0	0	6	2	1	4	k__Fungi;p__Ascomycota;c__Lecanoromycetes;o__Acarosporales;f__Acarosporaceae;g__Acarospora;s__Acarospora_austroshetlandica;
OTU572	0	0	0	0	0	0	6	171	11	k__Fungi;p__Ascomycota;c__Lecanoromycetes;o__Acarosporales;f__Acarosporaceae;g__Acarospora;s__Acarospora_bullata;
OTU573	0	0	0	3	2	0	0	0	0	k__Fungi;p__Ascomycota;c__Lecanoromycetes;o__Acarosporales;f__Acarosporaceae;g__Acarospora;s__Acarospora_cf_bullata_Flakus_9547;
OTU574	0	0	0	0	0	2	0	0	0	k__Fungi;p__Ascomycota;c__Lecanoromycetes;o__Acarosporales;f__Acarosporaceae;g__Acarospora;s__Acarospora_scabrida;
OTU575	0	0	0	0	7	0	0	0	0	k__Fungi;p__Ascomycota;c__Lecanoromycetes;o__Acarosporales;f__Acarosporaceae;g__Acarospora;s__Acarospora_sp_Nimis_4255;
OTU576	0	0	0	0	0	0	0	4	0	k__Fungi;p__Ascomycota;c__Lecanoromycetes;o__Acarosporales;f__Acarosporaceae;g__Sarcogyne;s__Sarcogyne_privigna;
OTU577	96	0	0	0	1	0	0	0	0	k__Fungi;p__Ascomycota;c__Lecanoromycetes;o__Agyriales;f__Agyriaceae;g__Placopsis;s__Placopsis_macrophthalma;
OTU578	0	0	7	1131	122	0	47	0	1	k__Fungi;p__Ascomycota;c__Lecanoromycetes;o__Agyriales;f__Agyriaceae;g__Placopsis;s__Placopsis_perrugosa;
OTU579	49	12	674	130	97	29	1	35	1	k__Fungi;p__Ascomycota;c__Lecanoromycetes;o__Agyriales;f__Agyriaceae;g__Sarea;s__Sarea_difformis;
OTU580	12	4	3963	747	141	243	210	4	6	k__Fungi;p__Ascomycota;c__Lecanoromycetes;o__Agyriales;f__Agyriaceae;g__Sarea;s__Sarea_resinae;
OTU581	4	10	77	772	63	1618	8	0	1	k__Fungi;p__Ascomycota;c__Lecanoromycetes;o__Agyriales;f__Agyriaceae;g__Sarea;s__Sarea_sp_C65;
OTU582	0	0	0	12	13	0	0	0	0	k__Fungi;p__Ascomycota;c__Lecanoromycetes;o__Agyriales;f__Agyriaceae;g__Trapeliopsis;s__Trapeliopsis_pseudogranulosa;
OTU583	0	0	0	30	0	0	0	0	0	k__Fungi;p__Ascomycota;c__Lecanoromycetes;o__Baeomycetales;f__Baeomycetaceae;g__Phyllobaeis;s__Phyllobaeis_imbricata;
OTU584	0	0	0	0	1	0	0	2	0	k__Fungi;p__Ascomycota;c__Lecanoromycetes;o__Incertae_sedis;f__Coniocybaceae;g__Chaenotheca;s__Chaenotheca_furfuracea;
OTU585	0	0	0	0	0	1	0	0	44	k__Fungi;p__Ascomycota;c__Lecanoromycetes;o__Incertae_sedis;f__Coniocybaceae;g__Chaenotheca;s__Chaenotheca_trichialis;
OTU586	0	0	0	2	0	0	23	0	0	k__Fungi;p__Ascomycota;c__Lecanoromycetes;o__Incertae_sedis;f__Coniocybaceae;g__Chaenotheca;s__Chaenotheca_xyloxena;
OTU587	26	3	0	16	11	9	31	32	0	k__Fungi;p__Ascomycota;c__Lecanoromycetes;o__Lecanorales;f__Cladoniaceae;g__Cladia;s__Cladia_aggregata;
OTU588	0	0	0	0	0	0	0	2	0	k__Fungi;p__Ascomycota;c__Lecanoromycetes;o__Lecanorales;f__Cladoniaceae;g__Cladia;s__Cladia_schizopora;
OTU589	0	0	0	0	0	0	23	0	0	k__Fungi;p__Ascomycota;c__Lecanoromycetes;o__Lecanorales;f__Cladoniaceae;g__Cladonia;s__Cladonia_borealis;
OTU590	45	0	0	0	13	797	8	263	5	k__Fungi;p__Ascomycota;c__Lecanoromycetes;o__Lecanorales;f__Cladoniaceae;g__Cladonia;s__Cladonia_cervicornis;
OTU591	0	0	0	0	0	2	0	0	0	k__Fungi;p__Ascomycota;c__Lecanoromycetes;o__Lecanorales;f__Cladoniaceae;g__Cladonia;s__Cladonia_densissima;
OTU592	21	9	6	0	0	85	1636	169	29	k__Fungi;p__Ascomycota;c__Lecanoromycetes;o__Lecanorales;f__Cladoniaceae;g__Cladonia;s__Cladonia_fimbriata;
OTU593	0	0	21	0	0	1	0	0	0	k__Fungi;p__Ascomycota;c__Lecanoromycetes;o__Lecanorales;f__Cladoniaceae;g__Cladonia;s__Cladonia_foliacea;
OTU594	0	0	0	0	0	0	0	2	0	k__Fungi;p__Ascomycota;c__Lecanoromycetes;o__Lecanorales;f__Cladoniaceae;g__Cladonia;s__Cladonia_grayi;
OTU595	0	0	0	0	0	0	36	0	0	k__Fungi;p__Ascomycota;c__Lecanoromycetes;o__Lecanorales;f__Cladoniaceae;g__Cladonia;s__Cladonia_laii;
OTU596	0	0	0	0	0	0	0	0	8	k__Fungi;p__Ascomycota;c__Lecanoromycetes;o__Lecanorales;f__Cladoniaceae;g__Cladonia;s__Cladonia_petrophila;
OTU597	0	0	0	45	0	0	0	0	1	k__Fungi;p__Ascomycota;c__Lecanoromycetes;o__Lecanorales;f__Cladoniaceae;g__Cladonia;s__Cladonia_pocillum;
OTU598	0	0	0	0	0	0	2	0	69	k__Fungi;p__Ascomycota;c__Lecanoromycetes;o__Lecanorales;f__Cladoniaceae;g__Cladonia;s__Cladonia_pyxidata;
OTU599	0	0	0	0	1	0	0	1	0	k__Fungi;p__Ascomycota;c__Lecanoromycetes;o__Lecanorales;f__Cladoniaceae;g__Cladonia;s__Cladonia_ravenelii;
OTU600	0	0	1	0	0	279	130	0	155	k__Fungi;p__Ascomycota;c__Lecanoromycetes;o__Lecanorales;f__Cladoniaceae;g__Cladonia;s__Cladonia_robbinsii;
OTU601	0	0	1	0	3	12	19	0	0	k__Fungi;p__Ascomycota;c__Lecanoromycetes;o__Lecanorales;f__Cladoniaceae;g__Cladonia;s__Cladonia_rudis;
OTU602	0	0	0	0	0	0	0	2	3	k__Fungi;p__Ascomycota;c__Lecanoromycetes;o__Lecanorales;f__Cladoniaceae;g__Cladonia;s__Cladonia_vareschii;
OTU603	0	0	0	9	2	0	0	0	0	k__Fungi;p__Ascomycota;c__Lecanoromycetes;o__Lecanorales;f__Cladoniaceae;g__Cladonia;s__Cladonia_variegata;
OTU604	0	0	0	0	0	0	0	13	0	k__Fungi;p__Ascomycota;c__Lecanoromycetes;o__Lecanorales;f__Cladoniaceae;g__Cladonia;s__Cladonia_zopfii;
OTU605	9	0	0	0	0	0	0	0	0	k__Fungi;p__Ascomycota;c__Lecanoromycetes;o__Lecanorales;f__Hymeneliaceae;g__Aspicilia;s__Aspicilia_calcarea;
OTU606	0	0	0	0	0	0	2	0	0	k__Fungi;p__Ascomycota;c__Lecanoromycetes;o__Lecanorales;f__Hymeneliaceae;g__Aspicilia;s__Aspicilia_indissimilis;
OTU607	0	0	6	8833	26298	11	8	27301	3	k__Fungi;p__Ascomycota;c__Lecanoromycetes;o__Lecanorales;f__Hymeneliaceae;g__Aspicilia;s__Aspicilia_laevata;
OTU608	0	0	0	4	2	0	0	6	0	k__Fungi;p__Ascomycota;c__Lecanoromycetes;o__Lecanorales;f__Hymeneliaceae;g__Aspicilia;s__Aspicilia_mashiginensis;
OTU609	0	0	0	0	0	0	0	2	0	k__Fungi;p__Ascomycota;c__Lecanoromycetes;o__Lecanorales;f__Hymeneliaceae;g__Aspicilia;s__Aspicilia_vagans;
OTU610	0	1	0	0	0	0	3	0	0	k__Fungi;p__Ascomycota;c__Lecanoromycetes;o__Lecanorales;f__Hymeneliaceae;g__Lobothallia;s__Lobothallia_melanaspis;
OTU611	0	0	0	0	0	0	0	14	0	k__Fungi;p__Ascomycota;c__Lecanoromycetes;o__Lecanorales;f__Incertae_sedis;g__Leprocaulon;s__Leprocaulon_microscopicum;
OTU612	0	0	1	1	0	0	0	0	0	k__Fungi;p__Ascomycota;c__Lecanoromycetes;o__Lecanorales;f__Lecanoraceae;g__Arctopeltis;s__Arctopeltis_thuleana;
OTU613	13	0	0	0	0	0	0	0	0	k__Fungi;p__Ascomycota;c__Lecanoromycetes;o__Lecanorales;f__Lecanoraceae;g__Bryonora;s__Bryonora_castanea;
OTU614	0	0	0	0	0	0	0	2	0	k__Fungi;p__Ascomycota;c__Lecanoromycetes;o__Lecanorales;f__Lecanoraceae;g__Candelaria;s__Candelaria_concolor;
OTU615	10	2	5	0	1	0	1	39	0	k__Fungi;p__Ascomycota;c__Lecanoromycetes;o__Lecanorales;f__Lecanoraceae;g__Candelariella;s__Candelariella_antennaria;
OTU616	1	0	1	2	0	0	0	1	0	k__Fungi;p__Ascomycota;c__Lecanoromycetes;o__Lecanorales;f__Lecanoraceae;g__Carbonea;s__Carbonea_sp_s217;
OTU617	0	0	0	0	0	0	3	0	0	k__Fungi;p__Ascomycota;c__Lecanoromycetes;o__Lecanorales;f__Lecanoraceae;g__Lecanora;s__Lecanora_allophana;
OTU618	0	0	0	7	1	0	5	197	8	k__Fungi;p__Ascomycota;c__Lecanoromycetes;o__Lecanorales;f__Lecanoraceae;g__Lecanora;s__Lecanora_carpinea;
OTU619	0	0	0	48	0	0	0	0	0	k__Fungi;p__Ascomycota;c__Lecanoromycetes;o__Lecanorales;f__Lecanoraceae;g__Lecanora;s__Lecanora_cateilea;
OTU620	0	0	0	0	0	0	6	0	0	k__Fungi;p__Ascomycota;c__Lecanoromycetes;o__Lecanorales;f__Lecanoraceae;g__Lecanora;s__Lecanora_flavopallida;
OTU621	0	0	0	2	0	0	0	0	0	k__Fungi;p__Ascomycota;c__Lecanoromycetes;o__Lecanorales;f__Lecanoraceae;g__Lecidella;s__Lecidella_elaeochroma;
OTU622	15	0	0	0	0	0	1	0	0	k__Fungi;p__Ascomycota;c__Lecanoromycetes;o__Lecanorales;f__Lecanoraceae;g__Lecidella;s__Lecidella_meiococca;
OTU623	0	0	0	3	0	0	0	0	0	k__Fungi;p__Ascomycota;c__Lecanoromycetes;o__Lecanorales;f__Lecanoraceae;g__Maronina;s__Maronina_orientalis_var_corallifera;
OTU624	0	0	0	17	37	0	1	28	0	k__Fungi;p__Ascomycota;c__Lecanoromycetes;o__Lecanorales;f__Lecanoraceae;g__unidentified;s__unculturedRhizoplaca;
OTU625	0	0	0	0	0	3	0	8	0	k__Fungi;p__Ascomycota;c__Lecanoromycetes;o__Lecanorales;f__Micareaceae;g__Micarea;s__Micarea_cinerea;
OTU626	0	0	0	1	0	0	0	1	0	k__Fungi;p__Ascomycota;c__Lecanoromycetes;o__Lecanorales;f__Micareaceae;g__Micarea;s__Micarea_clavopycnidiata;
OTU627	0	0	0	13	0	13	2	0	0	k__Fungi;p__Ascomycota;c__Lecanoromycetes;o__Lecanorales;f__Micareaceae;g__Micarea;s__Micarea_deminuta;
OTU628	2	0	0	5	10	0	0	11	0	k__Fungi;p__Ascomycota;c__Lecanoromycetes;o__Lecanorales;f__Micareaceae;g__Micarea;s__Micarea_denigrata;
OTU629	2	0	3	8	3	0	3	2	0	k__Fungi;p__Ascomycota;c__Lecanoromycetes;o__Lecanorales;f__Micareaceae;g__Micarea;s__Micarea_incrassata;
OTU630	0	0	0	0	0	0	0	0	2	k__Fungi;p__Ascomycota;c__Lecanoromycetes;o__Lecanorales;f__Micareaceae;g__Micarea;s__Micarea_lapillicola;
OTU631	84	0	1	0	0	0	0	1	0	k__Fungi;p__Ascomycota;c__Lecanoromycetes;o__Lecanorales;f__Micareaceae;g__Micarea;s__Micarea_leprosula;
OTU632	0	0	0	0	2	38	339	5	500	k__Fungi;p__Ascomycota;c__Lecanoromycetes;o__Lecanorales;f__Micareaceae;g__Micarea;s__Micarea_myriocarpa;
OTU633	0	0	0	0	0	0	0	2	0	k__Fungi;p__Ascomycota;c__Lecanoromycetes;o__Lecanorales;f__Micareaceae;g__Psilolechia;s__Psilolechia_leprosa;
OTU634	0	0	0	0	2	0	0	0	0	k__Fungi;p__Ascomycota;c__Lecanoromycetes;o__Lecanorales;f__Parmeliaceae;g__Bulbothrix;s__Bulbothrix_suffixa;
OTU635	0	0	0	0	0	0	3	0	0	k__Fungi;p__Ascomycota;c__Lecanoromycetes;o__Lecanorales;f__Parmeliaceae;g__Everniastrum;s__Everniastrum_cirrhatum;
OTU636	0	0	0	8	8	0	0	11	0	k__Fungi;p__Ascomycota;c__Lecanoromycetes;o__Lecanorales;f__Parmeliaceae;g__Flavoparmelia;s__Flavoparmelia_soredians;
OTU637	0	0	0	0	0	0	2	0	0	k__Fungi;p__Ascomycota;c__Lecanoromycetes;o__Lecanorales;f__Parmeliaceae;g__Hypogymnia;s__Hypogymnia_tubulosa;
OTU638	0	0	2	0	0	0	0	0	0	k__Fungi;p__Ascomycota;c__Lecanoromycetes;o__Lecanorales;f__Parmeliaceae;g__Hypotrachyna;s__Hypotrachyna_endochlora;
OTU639	0	0	0	0	0	20	0	0	0	k__Fungi;p__Ascomycota;c__Lecanoromycetes;o__Lecanorales;f__Parmeliaceae;g__Hypotrachyna;s__Hypotrachyna_flexilis;
OTU640	0	0	0	1146	0	0	150	0	0	k__Fungi;p__Ascomycota;c__Lecanoromycetes;o__Lecanorales;f__Parmeliaceae;g__Hypotrachyna;s__Hypotrachyna_physcioides;
OTU641	0	0	2	2	0	0	1	0	0	k__Fungi;p__Ascomycota;c__Lecanoromycetes;o__Lecanorales;f__Parmeliaceae;g__Melanelia;s__Melanelia_hepatizon;
OTU642	0	0	0	4	1	0	0	0	0	k__Fungi;p__Ascomycota;c__Lecanoromycetes;o__Lecanorales;f__Parmeliaceae;g__Melanohalea;s__Melanohalea_elegantula;
OTU643	0	0	0	2	0	0	1	0	0	k__Fungi;p__Ascomycota;c__Lecanoromycetes;o__Lecanorales;f__Parmeliaceae;g__Menegazzia;s__Menegazzia_myriotrema;
OTU644	0	0	0	5	18	0	0	22	0	k__Fungi;p__Ascomycota;c__Lecanoromycetes;o__Lecanorales;f__Parmeliaceae;g__Menegazzia;s__Menegazzia_terebrata;
OTU645	0	2	0	0	0	0	0	0	0	k__Fungi;p__Ascomycota;c__Lecanoromycetes;o__Lecanorales;f__Parmeliaceae;g__Myelochroa;s__Myelochroa_galbina;
OTU646	0	0	0	0	0	0	0	0	3	k__Fungi;p__Ascomycota;c__Lecanoromycetes;o__Lecanorales;f__Parmeliaceae;g__Omphalodiella;s__Omphalodiella_patagonica;
OTU647	0	0	7	27	0	5	141	0	5	k__Fungi;p__Ascomycota;c__Lecanoromycetes;o__Lecanorales;f__Parmeliaceae;g__Parmelia;s__Parmelia_sp_Hur_R0090039;
OTU648	0	0	0	0	0	0	2	0	2	k__Fungi;p__Ascomycota;c__Lecanoromycetes;o__Lecanorales;f__Parmeliaceae;g__Parmotrema;s__Parmotrema_reticulatum;
OTU649	171	0	0	0	0	0	0	0	0	k__Fungi;p__Ascomycota;c__Lecanoromycetes;o__Lecanorales;f__Parmeliaceae;g__Parmotrema;s__Parmotrema_subcaperatum;
OTU650	2	0	0	0	0	0	0	0	0	k__Fungi;p__Ascomycota;c__Lecanoromycetes;o__Lecanorales;f__Parmeliaceae;g__Protoparmelia;s__Protoparmelia_montagnei;
OTU651	0	0	0	0	0	0	3	0	0	k__Fungi;p__Ascomycota;c__Lecanoromycetes;o__Lecanorales;f__Parmeliaceae;g__Pseudevernia;s__Pseudevernia_furfuracea;
OTU652	0	0	0	0	0	0	0	0	3	k__Fungi;p__Ascomycota;c__Lecanoromycetes;o__Lecanorales;f__Parmeliaceae;g__Punctelia;s__Punctelia_missouriensis;
OTU653	0	0	0	3	2	0	0	0	0	k__Fungi;p__Ascomycota;c__Lecanoromycetes;o__Lecanorales;f__Parmeliaceae;g__Usnea;s__Usnea_bismolliuscula;
OTU654	0	0	0	0	5	0	0	0	0	k__Fungi;p__Ascomycota;c__Lecanoromycetes;o__Lecanorales;f__Parmeliaceae;g__Usnea;s__Usnea_cornuta;
OTU655	0	0	0	3	0	0	0	0	0	k__Fungi;p__Ascomycota;c__Lecanoromycetes;o__Lecanorales;f__Parmeliaceae;g__Usnea;s__Usnea_glabrata;
OTU656	0	0	0	6	0	0	0	0	0	k__Fungi;p__Ascomycota;c__Lecanoromycetes;o__Lecanorales;f__Parmeliaceae;g__Xanthoparmelia;s__Xanthoparmelia_condyloides;
OTU657	0	0	0	0	48	0	0	0	0	k__Fungi;p__Ascomycota;c__Lecanoromycetes;o__Lecanorales;f__Parmeliaceae;g__Xanthoparmelia;s__Xanthoparmelia_neopropaguloides;
OTU658	0	1	2	0	0	0	0	0	0	k__Fungi;p__Ascomycota;c__Lecanoromycetes;o__Lecanorales;f__Parmeliaceae;g__Xanthoparmelia;s__Xanthoparmelia_perfissa;
OTU659	1	1	0	0	0	0	0	0	0	k__Fungi;p__Ascomycota;c__Lecanoromycetes;o__Lecanorales;f__Parmeliaceae;g__Xanthoparmelia;s__Xanthoparmelia_tortula;
OTU660	0	0	0	2	0	0	0	0	0	k__Fungi;p__Ascomycota;c__Lecanoromycetes;o__Lecanorales;f__Pilocarpaceae;g__Byssoloma;s__Byssoloma_marginatum;
OTU661	0	0	0	0	0	0	0	0	2	k__Fungi;p__Ascomycota;c__Lecanoromycetes;o__Lecanorales;f__Pilocarpaceae;g__Fellhanera;s__Fellhanera_subtilis;
OTU662	4	0	0	0	0	0	0	0	0	k__Fungi;p__Ascomycota;c__Lecanoromycetes;o__Lecanorales;f__Psoraceae;g__Protoblastenia;s__Protoblastenia_cyclospora;
OTU663	0	0	0	4	0	0	0	0	0	k__Fungi;p__Ascomycota;c__Lecanoromycetes;o__Lecanorales;f__Psoraceae;g__Psora;s__Psora_californica;
OTU664	0	0	0	16	0	0	0	0	0	k__Fungi;p__Ascomycota;c__Lecanoromycetes;o__Lecanorales;f__Psoraceae;g__Psora;s__Psora_russellii;
OTU665	0	0	5	0	0	0	0	0	0	k__Fungi;p__Ascomycota;c__Lecanoromycetes;o__Lecanorales;f__Ramalinaceae;g__Arthrosporum;s__Arthrosporum_populorum;
OTU666	0	0	0	3	0	0	0	0	0	k__Fungi;p__Ascomycota;c__Lecanoromycetes;o__Lecanorales;f__Ramalinaceae;g__Bacidia;s__Bacidia_arceutina;
OTU667	0	0	0	2	0	0	0	4	0	k__Fungi;p__Ascomycota;c__Lecanoromycetes;o__Lecanorales;f__Ramalinaceae;g__Bacidia;s__Bacidia_beckhausii;
OTU668	3	0	0	0	0	0	0	0	0	k__Fungi;p__Ascomycota;c__Lecanoromycetes;o__Lecanorales;f__Ramalinaceae;g__Bacidia;s__Bacidia_circumspecta;
OTU669	0	4	0	0	0	0	0	0	0	k__Fungi;p__Ascomycota;c__Lecanoromycetes;o__Lecanorales;f__Ramalinaceae;g__Bacidia;s__Bacidia_fuscoviridis;
OTU670	13	0	0	0	7	0	0	3	0	k__Fungi;p__Ascomycota;c__Lecanoromycetes;o__Lecanorales;f__Ramalinaceae;g__Bacidia;s__Bacidia_medialis;
OTU671	9	0	0	0	3	0	0	1	0	k__Fungi;p__Ascomycota;c__Lecanoromycetes;o__Lecanorales;f__Ramalinaceae;g__Bacidia;s__Bacidia_subincompta;
OTU672	0	0	0	0	0	1	20	0	0	k__Fungi;p__Ascomycota;c__Lecanoromycetes;o__Lecanorales;f__Ramalinaceae;g__Bacidina;s__Bacidina_inundata;
OTU673	0	0	0	0	0	8	1	3	0	k__Fungi;p__Ascomycota;c__Lecanoromycetes;o__Lecanorales;f__Ramalinaceae;g__Biatora;s__Biatora_carneoalbida;
OTU674	0	0	0	0	1	0	399	0	37	k__Fungi;p__Ascomycota;c__Lecanoromycetes;o__Lecanorales;f__Ramalinaceae;g__Biatora;s__Biatora_chrysantha;
OTU675	0	0	2	0	1	0	0	0	0	k__Fungi;p__Ascomycota;c__Lecanoromycetes;o__Lecanorales;f__Ramalinaceae;g__Biatora;s__Biatora_fallax;
OTU676	0	0	2	0	0	0	0	0	0	k__Fungi;p__Ascomycota;c__Lecanoromycetes;o__Lecanorales;f__Ramalinaceae;g__Biatora;s__Biatora_pseudohelvola;
OTU677	0	0	0	162	16	0	0	0	0	k__Fungi;p__Ascomycota;c__Lecanoromycetes;o__Lecanorales;f__Ramalinaceae;g__Lecania;s__Lecania_chlorotiza;
OTU678	0	0	0	0	0	0	0	3	0	k__Fungi;p__Ascomycota;c__Lecanoromycetes;o__Lecanorales;f__Ramalinaceae;g__Lecania;s__Lecania_rabenhorstii;
OTU679	0	0	0	0	2	0	0	0	0	k__Fungi;p__Ascomycota;c__Lecanoromycetes;o__Lecanorales;f__Ramalinaceae;g__Ramalina;s__Ramalina_complanata;
OTU680	0	0	0	11	0	0	0	0	0	k__Fungi;p__Ascomycota;c__Lecanoromycetes;o__Lecanorales;f__Ramalinaceae;g__Ramalina;s__Ramalina_huei;
OTU681	1	1	0	0	0	0	3	0	0	k__Fungi;p__Ascomycota;c__Lecanoromycetes;o__Lecanorales;f__Ramalinaceae;g__Squamarina;s__Squamarina_gypsacea;
OTU682	1	0	0	0	0	0	0	0	1	k__Fungi;p__Ascomycota;c__Lecanoromycetes;o__Lecanorales;f__Ramalinaceae;g__Toninia;s__Toninia_candida;
OTU683	0	0	0	0	3	0	0	0	0	k__Fungi;p__Ascomycota;c__Lecanoromycetes;o__Lecanorales;f__Ramalinaceae;g__Toninia;s__Toninia_talparum;
OTU684	0	1	3	9	4	1	0	4	0	k__Fungi;p__Ascomycota;c__Lecanoromycetes;o__Lecanorales;f__Ramalinaceae;g__Tylothallia;s__Tylothallia_biformigera;
OTU685	0	0	0	0	2	1	0	1	2	k__Fungi;p__Ascomycota;c__Lecanoromycetes;o__Lecanorales;f__Stereocaulaceae;g__Hertelidea;s__Biatora_botryosa;
OTU686	0	0	0	0	0	16	0	0	0	k__Fungi;p__Ascomycota;c__Lecanoromycetes;o__Lecanorales;f__Stereocaulaceae;g__Lepraria;s__Lepraria_eburnea;
OTU687	0	0	0	0	0	852	1999	2	10	k__Fungi;p__Ascomycota;c__Lecanoromycetes;o__Lecanorales;f__Stereocaulaceae;g__Lepraria;s__Lepraria_elobata;
OTU688	26	5	0	0	1	0	0	0	0	k__Fungi;p__Ascomycota;c__Lecanoromycetes;o__Lecanorales;f__Stereocaulaceae;g__Lepraria;s__Lepraria_flavescens;
OTU689	0	0	0	0	0	0	9	0	0	k__Fungi;p__Ascomycota;c__Lecanoromycetes;o__Lecanorales;f__Stereocaulaceae;g__Stereocaulon;s__Stereocaulon_alpinum;
OTU690	0	0	0	0	0	1	0	1	1	k__Fungi;p__Ascomycota;c__Lecanoromycetes;o__Lecideales;f__Lecideaceae;g__Lecidea;s__Lecidea_diapensiae;
OTU691	1	2	0	91	0	2	1	9	0	k__Fungi;p__Ascomycota;c__Lecanoromycetes;o__Lecideales;f__Lecideaceae;g__Lecidea;s__Lecidea_roseotincta;
OTU692	0	0	0	100	0	0	0	0	1	k__Fungi;p__Ascomycota;c__Lecanoromycetes;o__Ostropales;f__Phlyctidaceae;g__Phlyctis;s__Phlyctis_argena;
OTU693	0	0	0	0	0	0	1	1	1	k__Fungi;p__Ascomycota;c__Lecanoromycetes;o__Ostropales;f__Stictidaceae;g__Stictis;s__Stictis_confusum;
OTU694	0	0	0	0	0	0	0	2877	11	k__Fungi;p__Ascomycota;c__Lecanoromycetes;o__Ostropales;f__Stictidaceae;g__unidentified;s__unculturedCryptodiscus;
OTU695	0	0	0	0	0	0	3	34	5	k__Fungi;p__Ascomycota;c__Lecanoromycetes;o__Ostropales;f__unidentified;g__unidentified;s__Ostropales_sp_s056;
OTU696	0	0	0	4	0	0	2	0	0	k__Fungi;p__Ascomycota;c__Lecanoromycetes;o__Peltigerales;f__Coccocarpiaceae;g__Coccocarpia;s__aff_Coccocarpia_sp_BRY_C56047;
OTU697	0	0	0	0	0	0	0	10	0	k__Fungi;p__Ascomycota;c__Lecanoromycetes;o__Peltigerales;f__Collemataceae;g__Leptogium;s__Leptogium_lichenoides;
OTU698	0	0	0	3	0	0	0	0	0	k__Fungi;p__Ascomycota;c__Lecanoromycetes;o__Peltigerales;f__Lobariaceae;g__Lobaria;s__Lobaria_kurokawae;
OTU699	1	0	5	0	1	0	0	0	0	k__Fungi;p__Ascomycota;c__Lecanoromycetes;o__Peltigerales;f__Lobariaceae;g__Pseudocyphellaria;s__Pseudocyphellaria_argyracea;
OTU700	0	0	0	6	0	0	1	1	0	k__Fungi;p__Ascomycota;c__Lecanoromycetes;o__Peltigerales;f__Lobariaceae;g__Pseudocyphellaria;s__Pseudocyphellaria_coronata;
OTU701	5	0	0	0	0	0	0	0	0	k__Fungi;p__Ascomycota;c__Lecanoromycetes;o__Peltigerales;f__Lobariaceae;g__Pseudocyphellaria;s__Pseudocyphellaria_rainierensis;
OTU702	23	3	0	0	0	1	0	0	0	k__Fungi;p__Ascomycota;c__Lecanoromycetes;o__Peltigerales;f__Pannariaceae;g__Fuscopannaria;s__Fuscopannaria_incisa;
OTU703	0	0	0	0	0	0	0	3	0	k__Fungi;p__Ascomycota;c__Lecanoromycetes;o__Peltigerales;f__Pannariaceae;g__Moelleropsis;s__Moelleropsis_nebulosa;
OTU704	0	0	2	0	0	0	0	0	0	k__Fungi;p__Ascomycota;c__Lecanoromycetes;o__Peltigerales;f__Pannariaceae;g__Pannaria;s__Pannaria_sphinctrina;
OTU705	0	0	0	46	29	0	0	0	0	k__Fungi;p__Ascomycota;c__Lecanoromycetes;o__Peltigerales;f__Pannariaceae;g__unidentified;s__Psorophorus_pholidotus;
OTU706	0	0	0	5	0	0	1	2	0	k__Fungi;p__Ascomycota;c__Lecanoromycetes;o__Peltigerales;f__Peltigeraceae;g__Peltigera;s__Peltigera_didactyla_var_didactyla;
OTU707	3	0	0	0	0	7	0	9	0	k__Fungi;p__Ascomycota;c__Lecanoromycetes;o__Peltigerales;f__Peltigeraceae;g__Peltigera;s__Peltigera_praetextata;
OTU708	0	0	0	7	0	0	0	2	0	k__Fungi;p__Ascomycota;c__Lecanoromycetes;o__Pertusariales;f__Coccotremataceae;g__Coccotrema;s__Coccotrema_pocillarium;
OTU709	0	0	0	0	0	0	4	0	0	k__Fungi;p__Ascomycota;c__Lecanoromycetes;o__Pertusariales;f__Icmadophilaceae;g__Dibaeis;s__Dibaeis_baeomyces;
OTU710	0	0	0	1391	3	0	0	0	0	k__Fungi;p__Ascomycota;c__Lecanoromycetes;o__Pertusariales;f__Icmadophilaceae;g__Thamnolia;s__Thamnolia_vermicularis;
OTU711	0	0	0	3	0	0	0	0	0	k__Fungi;p__Ascomycota;c__Lecanoromycetes;o__Pertusariales;f__Megasporaceae;g__Megaspora;s__Megaspora_sp_AN_2011;
OTU712	8	0	0	0	0	0	1	0	0	k__Fungi;p__Ascomycota;c__Lecanoromycetes;o__Rhizocarpales;f__Catillariaceae;g__Catillaria;s__Catillaria_croatica;
OTU713	0	0	0	2	7	0	0	8	0	k__Fungi;p__Ascomycota;c__Lecanoromycetes;o__Rhizocarpales;f__Rhizocarpaceae;g__Poeltinula;s__Poeltinula_cerebrina;
OTU714	1	0	0	0	0	4	0	0	0	k__Fungi;p__Ascomycota;c__Lecanoromycetes;o__Rhizocarpales;f__Rhizocarpaceae;g__Rhizocarpon;s__Rhizocarpon_copelandii;
OTU715	0	0	0	0	0	10	0	0	0	k__Fungi;p__Ascomycota;c__Lecanoromycetes;o__Rhizocarpales;f__Rhizocarpaceae;g__Rhizocarpon;s__Rhizocarpon_geographicum;
OTU716	0	0	1	0	0	0	1	0	0	k__Fungi;p__Ascomycota;c__Lecanoromycetes;o__Rhizocarpales;f__Rhizocarpaceae;g__Rhizocarpon;s__Rhizocarpon_petraeum;
OTU717	0	0	0	1	2	0	0	0	0	k__Fungi;p__Ascomycota;c__Lecanoromycetes;o__Teloschistales;f__Caliciaceae;g__Calicium;s__Calicium_sp_Tibell_23333;
OTU718	0	0	0	0	0	0	0	2	0	k__Fungi;p__Ascomycota;c__Lecanoromycetes;o__Teloschistales;f__Caliciaceae;g__Hafellia;s__Hafellia_dissa;
OTU719	0	2	0	3	0	0	1	1	0	k__Fungi;p__Ascomycota;c__Lecanoromycetes;o__Teloschistales;f__Letrouitiaceae;g__Letrouitia;s__Letrouitia_parabola;
OTU720	0	0	1	0	0	2	0	0	3	k__Fungi;p__Ascomycota;c__Lecanoromycetes;o__Teloschistales;f__Megalosporaceae;g__Megalospora;s__Megalospora_subtuberculosa;
OTU721	0	0	0	13	0	0	0	2	0	k__Fungi;p__Ascomycota;c__Lecanoromycetes;o__Teloschistales;f__Megalosporaceae;g__Megalospora;s__Megalospora_tuberculosa;
OTU722	0	0	0	1	1	0	0	0	0	k__Fungi;p__Ascomycota;c__Lecanoromycetes;o__Teloschistales;f__Physciaceae;g__Anaptychia;s__Anaptychia_crinalis;
OTU723	0	0	0	2	0	0	0	0	0	k__Fungi;p__Ascomycota;c__Lecanoromycetes;o__Teloschistales;f__Physciaceae;g__Buellia;s__Buellia_epigaea;
OTU724	0	0	0	0	0	0	4	0	0	k__Fungi;p__Ascomycota;c__Lecanoromycetes;o__Teloschistales;f__Physciaceae;g__Buellia;s__Buellia_griseovirens;
OTU725	0	0	0	0	0	0	0	214	0	k__Fungi;p__Ascomycota;c__Lecanoromycetes;o__Teloschistales;f__Physciaceae;g__Buellia;s__Buellia_sp_s112;
OTU726	0	0	0	0	0	0	0	7	0	k__Fungi;p__Ascomycota;c__Lecanoromycetes;o__Teloschistales;f__Physciaceae;g__Coscinocladium;s__Coscinocladium_gaditanum;
OTU727	0	0	6	0	0	0	0	0	0	k__Fungi;p__Ascomycota;c__Lecanoromycetes;o__Teloschistales;f__Physciaceae;g__Diplotomma;s__Diplotomma_venustum;
OTU728	0	0	0	5	1	0	0	0	0	k__Fungi;p__Ascomycota;c__Lecanoromycetes;o__Teloschistales;f__Physciaceae;g__Dirinaria;s__Dirinaria_applanata;
OTU729	0	0	0	0	0	0	0	2	0	k__Fungi;p__Ascomycota;c__Lecanoromycetes;o__Teloschistales;f__Physciaceae;g__Dirinaria;s__Dirinaria_sp_BRY_C56056;
OTU730	0	0	0	13	12	0	0	1	0	k__Fungi;p__Ascomycota;c__Lecanoromycetes;o__Teloschistales;f__Physciaceae;g__Heterodermia;s__Heterodermia_boryi;
OTU731	0	0	0	0	0	17	2	29	0	k__Fungi;p__Ascomycota;c__Lecanoromycetes;o__Teloschistales;f__Physciaceae;g__Physcia;s__Physcia_austrostellaris;
OTU732	0	0	0	1	1	0	0	2	0	k__Fungi;p__Ascomycota;c__Lecanoromycetes;o__Teloschistales;f__Physciaceae;g__Physcia;s__Physcia_dubia;
OTU733	0	0	0	0	0	0	352	0	1	k__Fungi;p__Ascomycota;c__Lecanoromycetes;o__Teloschistales;f__Physciaceae;g__Physcia;s__Physcia_jackii;
OTU734	15	0	0	136	1	1	2	10	1	k__Fungi;p__Ascomycota;c__Lecanoromycetes;o__Teloschistales;f__Physciaceae;g__Physcia;s__Physcia_phaea;
OTU735	0	0	0	6	0	0	2	0	0	k__Fungi;p__Ascomycota;c__Lecanoromycetes;o__Teloschistales;f__Physciaceae;g__Physciella;s__Physciella_chloantha;
OTU736	0	0	0	1	0	0	0	1	0	k__Fungi;p__Ascomycota;c__Lecanoromycetes;o__Teloschistales;f__Physciaceae;g__Physconia;s__Physconia_grisea;
OTU737	0	0	0	6	0	2	0	0	1	k__Fungi;p__Ascomycota;c__Lecanoromycetes;o__Teloschistales;f__Physciaceae;g__Pyxine;s__Pyxine_albovirens;
OTU738	0	0	0	0	72	0	0	0	0	k__Fungi;p__Ascomycota;c__Lecanoromycetes;o__Teloschistales;f__Physciaceae;g__Pyxine;s__Pyxine_subcinerea;
OTU739	0	0	0	0	0	1	0	1	0	k__Fungi;p__Ascomycota;c__Lecanoromycetes;o__Teloschistales;f__Physciaceae;g__Rinodina;s__Rinodina_albana;
OTU740	0	0	0	0	0	0	0	35	0	k__Fungi;p__Ascomycota;c__Lecanoromycetes;o__Teloschistales;f__Physciaceae;g__Rinodina;s__Rinodina_insularis;
OTU741	0	1	0	0	2	0	0	0	0	k__Fungi;p__Ascomycota;c__Lecanoromycetes;o__Teloschistales;f__Physciaceae;g__Rinodina;s__Rinodina_pyrina;
OTU742	0	0	0	2	0	0	0	0	0	k__Fungi;p__Ascomycota;c__Lecanoromycetes;o__Teloschistales;f__Teloschistaceae;g__Caloplaca;s__Caloplaca_albolutescens;
OTU743	2	0	0	0	0	0	0	0	0	k__Fungi;p__Ascomycota;c__Lecanoromycetes;o__Teloschistales;f__Teloschistaceae;g__Caloplaca;s__Caloplaca_alociza;
OTU744	0	0	0	0	1	0	0	0	1	k__Fungi;p__Ascomycota;c__Lecanoromycetes;o__Teloschistales;f__Teloschistaceae;g__Caloplaca;s__Caloplaca_arnoldii_subsp_obliterata;
OTU745	0	1	0	3	0	0	0	0	0	k__Fungi;p__Ascomycota;c__Lecanoromycetes;o__Teloschistales;f__Teloschistaceae;g__Caloplaca;s__Caloplaca_atrosanguinea;
OTU746	0	0	0	5	0	0	0	0	0	k__Fungi;p__Ascomycota;c__Lecanoromycetes;o__Teloschistales;f__Teloschistaceae;g__Caloplaca;s__Caloplaca_bicolor;
OTU747	0	0	0	1	1	0	0	0	0	k__Fungi;p__Ascomycota;c__Lecanoromycetes;o__Teloschistales;f__Teloschistaceae;g__Caloplaca;s__Caloplaca_cerina;
OTU748	0	0	0	0	0	0	0	2	0	k__Fungi;p__Ascomycota;c__Lecanoromycetes;o__Teloschistales;f__Teloschistaceae;g__Caloplaca;s__Caloplaca_cerinella;
OTU749	0	0	2	0	0	0	0	0	0	k__Fungi;p__Ascomycota;c__Lecanoromycetes;o__Teloschistales;f__Teloschistaceae;g__Caloplaca;s__Caloplaca_crenulatella;
OTU750	0	0	0	3	0	0	0	0	0	k__Fungi;p__Ascomycota;c__Lecanoromycetes;o__Teloschistales;f__Teloschistaceae;g__Caloplaca;s__Caloplaca_cretensis;
OTU751	0	0	0	4	0	1	0	0	0	k__Fungi;p__Ascomycota;c__Lecanoromycetes;o__Teloschistales;f__Teloschistaceae;g__Caloplaca;s__Caloplaca_duplicata;
OTU752	163	217	8	0	0	0	6	0	0	k__Fungi;p__Ascomycota;c__Lecanoromycetes;o__Teloschistales;f__Teloschistaceae;g__Caloplaca;s__Caloplaca_erythrocarpa;
OTU753	0	0	3	0	0	0	0	0	0	k__Fungi;p__Ascomycota;c__Lecanoromycetes;o__Teloschistales;f__Teloschistaceae;g__Caloplaca;s__Caloplaca_ferrarii;
OTU754	0	0	3	0	0	0	0	0	0	k__Fungi;p__Ascomycota;c__Lecanoromycetes;o__Teloschistales;f__Teloschistaceae;g__Caloplaca;s__Caloplaca_nigromarina;
OTU755	0	0	0	2	0	0	0	0	0	k__Fungi;p__Ascomycota;c__Lecanoromycetes;o__Teloschistales;f__Teloschistaceae;g__Caloplaca;s__Caloplaca_sp_U350;
OTU756	0	0	0	0	0	0	4	0	0	k__Fungi;p__Ascomycota;c__Lecanoromycetes;o__Teloschistales;f__Teloschistaceae;g__Caloplaca;s__Caloplaca_sterilis;
OTU757	4	0	0	3	1	0	2	0	2	k__Fungi;p__Ascomycota;c__Lecanoromycetes;o__Teloschistales;f__Teloschistaceae;g__Caloplaca;s__Caloplaca_variabilis;
OTU758	5	0	0	0	0	0	0	0	0	k__Fungi;p__Ascomycota;c__Lecanoromycetes;o__Teloschistales;f__Teloschistaceae;g__Fulgensia;s__Fulgensia_fulgens;
OTU759	0	0	0	0	9	0	0	0	0	k__Fungi;p__Ascomycota;c__Lecanoromycetes;o__Teloschistales;f__Teloschistaceae;g__Teloschistes;s__Teloschistes_velifer;
OTU760	13	0	0	0	0	0	0	0	0	k__Fungi;p__Ascomycota;c__Lecanoromycetes;o__Teloschistales;f__Teloschistaceae;g__Teloschistes;s__Teloschistes_villosus;
OTU761	0	0	0	0	1	0	10	1	0	k__Fungi;p__Ascomycota;c__Lecanoromycetes;o__Teloschistales;f__Teloschistaceae;g__Xanthoria;s__Xanthoria_mawsonii;
OTU762	0	0	0	4	0	0	3	0	0	k__Fungi;p__Ascomycota;c__Lecanoromycetes;o__Teloschistales;f__Teloschistaceae;g__Xanthoria;s__Xanthoria_sp_L243t1b_1179;
OTU763	0	0	0	2	0	6	1	0	4	k__Fungi;p__Ascomycota;c__Lecanoromycetes;o__Umbilicariales;f__Umbilicariaceae;g__Lasallia;s__Lasallia_pertusa;
OTU764	0	3	0	0	0	2	0	0	0	k__Fungi;p__Ascomycota;c__Lecanoromycetes;o__Umbilicariales;f__Umbilicariaceae;g__Lasallia;s__Lasallia_rossica;
OTU765	18	0	0	0	0	0	0	0	0	k__Fungi;p__Ascomycota;c__Lecanoromycetes;o__Umbilicariales;f__Umbilicariaceae;g__Umbilicaria;s__Umbilicaria_aprina;
OTU766	0	0	0	19	12	27	78	18	12	k__Fungi;p__Ascomycota;c__Lecanoromycetes;o__unidentified;f__unidentified;g__unidentified;s__Lecanoromycetes_sp_PIMO_379;
OTU767	14	0	0	147	4	0	3	0	0	k__Fungi;p__Ascomycota;c__Lecanoromycetes;o__unidentified;f__unidentified;g__unidentified;s__unculturedLecanorales;
OTU768	11	0	0	1	2	0	1	7	2	k__Fungi;p__Ascomycota;c__Lecanoromycetes;o__unidentified;f__unidentified;g__unidentified;s__unculturedLecanoromycetidae;
OTU769	10	5	0	0	0	0	0	0	0	k__Fungi;p__Ascomycota;c__Leotiomycetes;o__Cyttariales;f__Cyttariaceae;g__Cyttaria;s__Cyttaria_hookeri;
OTU770	0	0	0	10	0	0	0	0	0	k__Fungi;p__Ascomycota;c__Leotiomycetes;o__Erysiphales;f__Erysiphaceae;g__Blumeria;s__Blumeria_graminis;
OTU771	0	0	0	6	0	0	0	0	0	k__Fungi;p__Ascomycota;c__Leotiomycetes;o__Erysiphales;f__Erysiphaceae;g__Blumeria;s__Blumeria_graminis_f_sp_bromi;
OTU772	0	0	0	0	0	5	0	0	0	k__Fungi;p__Ascomycota;c__Leotiomycetes;o__Erysiphales;f__Erysiphaceae;g__Caespitotheca;s__Caespitotheca_forestalis;
OTU773	0	0	0	0	0	0	0	20	0	k__Fungi;p__Ascomycota;c__Leotiomycetes;o__Erysiphales;f__Erysiphaceae;g__Erysiphe;s__Erysiphe_adunca;
OTU774	0	0	0	1	1	1	1	4	0	k__Fungi;p__Ascomycota;c__Leotiomycetes;o__Erysiphales;f__Erysiphaceae;g__Erysiphe;s__Erysiphe_australiana;
OTU775	0	0	0	3	3	0	0	0	0	k__Fungi;p__Ascomycota;c__Leotiomycetes;o__Erysiphales;f__Erysiphaceae;g__Golovinomyces;s__Golovinomyces_cichoracearum;
OTU776	3	0	1	0	0	0	0	0	0	k__Fungi;p__Ascomycota;c__Leotiomycetes;o__Erysiphales;f__Erysiphaceae;g__Leveillula;s__Leveillula_taurica;
OTU777	0	0	0	0	4	0	0	0	0	k__Fungi;p__Ascomycota;c__Leotiomycetes;o__Erysiphales;f__Erysiphaceae;g__Pleochaeta;s__Pleochaeta_shiraiana;
OTU778	0	0	0	0	0	0	0	2	0	k__Fungi;p__Ascomycota;c__Leotiomycetes;o__Erysiphales;f__Erysiphaceae;g__Podosphaera;s__Podosphaera_clandestina;
OTU779	0	0	33	0	0	0	0	1	0	k__Fungi;p__Ascomycota;c__Leotiomycetes;o__Helotiales;f__Dermateaceae;g__Catinella;s__Catinella_olivacea;
OTU780	129	0	0	0	0	0	0	0	0	k__Fungi;p__Ascomycota;c__Leotiomycetes;o__Helotiales;f__Dermateaceae;g__Cryptosporiopsis;s__Cryptosporiopsis_actinidiae;
OTU781	0	14	0	0	0	0	0	0	0	k__Fungi;p__Ascomycota;c__Leotiomycetes;o__Helotiales;f__Dermateaceae;g__Cryptosporiopsis;s__Cryptosporiopsis_ericae;
OTU782	1	0	0	1	0	0	3	3	2	k__Fungi;p__Ascomycota;c__Leotiomycetes;o__Helotiales;f__Dermateaceae;g__Cryptosporiopsis;s__Cryptosporiopsis_sp_LZ_2012;
OTU783	0	0	0	0	4	0	0	1	0	k__Fungi;p__Ascomycota;c__Leotiomycetes;o__Helotiales;f__Dermateaceae;g__Dermea;s__Dermea_sp_NZ_9_1;
OTU784	3	0	0	0	0	0	0	0	0	k__Fungi;p__Ascomycota;c__Leotiomycetes;o__Helotiales;f__Dermateaceae;g__Mollisia;s__Mollisia_cinerea;
OTU785	0	0	0	4	0	0	0	0	0	k__Fungi;p__Ascomycota;c__Leotiomycetes;o__Helotiales;f__Dermateaceae;g__Mollisia;s__Mollisia_incrustata;
OTU786	0	0	0	0	0	0	0	2	0	k__Fungi;p__Ascomycota;c__Leotiomycetes;o__Helotiales;f__Dermateaceae;g__Pezicula;s__Pezicula_sp_3_ICMP_18931;
OTU787	0	0	2	0	0	0	0	0	0	k__Fungi;p__Ascomycota;c__Leotiomycetes;o__Helotiales;f__Dermateaceae;g__Phaeomollisia;s__Phaeomollisia_piceae;
OTU788	20	56	0	0	0	181	0	0	24	k__Fungi;p__Ascomycota;c__Leotiomycetes;o__Helotiales;f__Dermateaceae;g__unidentified;s__unculturedCryptosporiopsis;
OTU789	15	0	0	201	0	0	0	0	0	k__Fungi;p__Ascomycota;c__Leotiomycetes;o__Helotiales;f__Dermateaceae;g__unidentified;s__unculturedDermateaceae;
OTU790	0	0	0	0	2	0	1	32	0	k__Fungi;p__Ascomycota;c__Leotiomycetes;o__Helotiales;f__Dermateaceae;g__unidentified;s__unculturedHelgardia;
OTU791	0	0	0	0	0	4	1983	25	22	k__Fungi;p__Ascomycota;c__Leotiomycetes;o__Helotiales;f__Geoglossaceae;g__Geoglossum;s__Geoglossum_barlae;
OTU792	0	0	0	0	0	3	0	0	0	k__Fungi;p__Ascomycota;c__Leotiomycetes;o__Helotiales;f__Geoglossaceae;g__Geoglossum;s__Geoglossum_cookeanum;
OTU793	0	0	0	0	0	0	0	2	0	k__Fungi;p__Ascomycota;c__Leotiomycetes;o__Helotiales;f__Geoglossaceae;g__Geoglossum;s__Geoglossum_fallax;
OTU794	0	1	0	0	0	0	198	1	0	k__Fungi;p__Ascomycota;c__Leotiomycetes;o__Helotiales;f__Geoglossaceae;g__Geoglossum;s__Geoglossum_simile;
OTU795	0	0	0	0	0	0	2	0	0	k__Fungi;p__Ascomycota;c__Leotiomycetes;o__Helotiales;f__Geoglossaceae;g__Geoglossum;s__Geoglossum_sp.;
OTU796	0	1	0	0	0	0	403	3	0	k__Fungi;p__Ascomycota;c__Leotiomycetes;o__Helotiales;f__Geoglossaceae;g__Geoglossum;s__Geoglossum_umbratile;
OTU797	0	4	0	0	0	0	0	0	0	k__Fungi;p__Ascomycota;c__Leotiomycetes;o__Helotiales;f__Geoglossaceae;g__Thuemenidium;s__Thuemenidium_arenarium;
OTU798	0	0	0	48	0	0	0	0	0	k__Fungi;p__Ascomycota;c__Leotiomycetes;o__Helotiales;f__Geoglossaceae;g__Trichoglossum;s__Trichoglossum_farlowii;
OTU799	0	0	0	0	0	0	8	0	0	k__Fungi;p__Ascomycota;c__Leotiomycetes;o__Helotiales;f__Geoglossaceae;g__Trichoglossum;s__Trichoglossum_hirsutum;
OTU800	0	0	0	2	0	6	6	0	1	k__Fungi;p__Ascomycota;c__Leotiomycetes;o__Helotiales;f__Geoglossaceae;g__Trichoglossum;s__Trichoglossum_walteri;
OTU801	0	0	0	0	0	0	84	0	0	k__Fungi;p__Ascomycota;c__Leotiomycetes;o__Helotiales;f__Geoglossaceae;g__unidentified;s__unculturedGeoglossum;
OTU802	0	0	0	3	0	0	0	0	0	k__Fungi;p__Ascomycota;c__Leotiomycetes;o__Helotiales;f__Helotiaceae;g__Ascocoryne;s__Ascocoryne_solitaria;
OTU803	0	0	0	0	0	0	2	0	0	k__Fungi;p__Ascomycota;c__Leotiomycetes;o__Helotiales;f__Helotiaceae;g__Chlorociboria;s__Chlorociboria_argentinensis;
OTU804	0	1	0	0	0	0	1	1	1	k__Fungi;p__Ascomycota;c__Leotiomycetes;o__Helotiales;f__Helotiaceae;g__Claussenomyces;s__Claussenomyces_sp_PDD_95741;
OTU805	0	0	0	0	0	0	4	2	1	k__Fungi;p__Ascomycota;c__Leotiomycetes;o__Helotiales;f__Helotiaceae;g__Crocicreas;s__Crocicreas_cyathoideum;
OTU806	0	0	4	36	7	43	2	16	26	k__Fungi;p__Ascomycota;c__Leotiomycetes;o__Helotiales;f__Helotiaceae;g__Crocicreas;s__Crocicreas_sp.;
OTU807	2	0	0	0	0	2	0	0	0	k__Fungi;p__Ascomycota;c__Leotiomycetes;o__Helotiales;f__Helotiaceae;g__Cudoniella;s__Cudoniella_acicularis;
OTU808	9	0	0	0	0	0	0	0	0	k__Fungi;p__Ascomycota;c__Leotiomycetes;o__Helotiales;f__Helotiaceae;g__Cudoniella;s__Cudoniella_sp_ZW_Geo49_Clark;
OTU809	0	0	0	363	0	0	9	0	0	k__Fungi;p__Ascomycota;c__Leotiomycetes;o__Helotiales;f__Helotiaceae;g__Heyderia_;s__Heyderia_abietis;
OTU810	4	0	0	0	0	0	0	0	0	k__Fungi;p__Ascomycota;c__Leotiomycetes;o__Helotiales;f__Helotiaceae;g__Hymenoscyphus;s__Hymenoscyphus_albidus;
OTU811	36	0	0	0	0	0	8	0	0	k__Fungi;p__Ascomycota;c__Leotiomycetes;o__Helotiales;f__Helotiaceae;g__Hymenoscyphus;s__Hymenoscyphus_cf_menthae_75934;
OTU812	0	0	0	0	0	0	0	60	0	k__Fungi;p__Ascomycota;c__Leotiomycetes;o__Helotiales;f__Helotiaceae;g__Hymenoscyphus;s__Hymenoscyphus_epiphyllus;
OTU813	2520	8	3	0	0	0	0	0	0	k__Fungi;p__Ascomycota;c__Leotiomycetes;o__Helotiales;f__Helotiaceae;g__Hymenoscyphus;s__Hymenoscyphus_fructigenus;
OTU814	1419	1	0	0	0	0	0	1	0	k__Fungi;p__Ascomycota;c__Leotiomycetes;o__Helotiales;f__Helotiaceae;g__Hymenoscyphus;s__Hymenoscyphus_fucatus;
OTU815	10	0	0	0	0	0	0	1	120	k__Fungi;p__Ascomycota;c__Leotiomycetes;o__Helotiales;f__Helotiaceae;g__Hymenoscyphus;s__Hymenoscyphus_scutula;
OTU816	2	0	0	0	0	0	0	1	0	k__Fungi;p__Ascomycota;c__Leotiomycetes;o__Helotiales;f__Helotiaceae;g__Hymenoscyphus;s__Hymenoscyphus_serotinus;
OTU817	2	0	0	0	0	0	0	0	0	k__Fungi;p__Ascomycota;c__Leotiomycetes;o__Helotiales;f__Helotiaceae;g__Hymenoscyphus;s__Hymenoscyphus_sp_4_ICMP_18833;
OTU818	3	0	0	0	0	0	0	0	0	k__Fungi;p__Ascomycota;c__Leotiomycetes;o__Helotiales;f__Helotiaceae;g__Hymenoscyphus;s__Hymenoscyphus_sp_ICMP_17116;
OTU819	14	0	0	0	0	13	0	0	0	k__Fungi;p__Ascomycota;c__Leotiomycetes;o__Helotiales;f__Helotiaceae;g__Hymenoscyphus;s__unculturedHymenoscyphus_ericae_complex;
OTU820	55	0	4	0	0	0	0	0	0	k__Fungi;p__Ascomycota;c__Leotiomycetes;o__Helotiales;f__Helotiaceae;g__Ombrophila;s__Ombrophila_violacea;
OTU821	0	0	0	0	0	0	0	45	0	k__Fungi;p__Ascomycota;c__Leotiomycetes;o__Helotiales;f__Helotiaceae;g__Pezizella;s__Pezizella_chrysostigma;
OTU822	3	258	1	6	51	4	25	1956	65	k__Fungi;p__Ascomycota;c__Leotiomycetes;o__Helotiales;f__Helotiaceae;g__Pezizella;s__Pezizella_discreta;
OTU823	94	0	0	1527	0	0	0	0	0	k__Fungi;p__Ascomycota;c__Leotiomycetes;o__Helotiales;f__Helotiaceae;g__Rhizoscyphus;s__Rhizoscyphus_ericae;
OTU824	0	0	0	0	0	97	1	115	1	k__Fungi;p__Ascomycota;c__Leotiomycetes;o__Helotiales;f__Helotiaceae;g__Rhizoscyphus;s__Rhizoscyphus_sp_ZK40/08;
OTU825	85	1	1029	346	40	7	4	7	26	k__Fungi;p__Ascomycota;c__Leotiomycetes;o__Helotiales;f__Helotiaceae;g__Rhizoscyphus;s__unculturedfungus;
OTU826	0	0	0	0	0	9	0	2	0	k__Fungi;p__Ascomycota;c__Leotiomycetes;o__Helotiales;f__Helotiaceae;g__Sarcoleotia;s__Sarcoleotia_globosa;
OTU827	11	0	0	0	0	0	0	0	0	k__Fungi;p__Ascomycota;c__Leotiomycetes;o__Helotiales;f__Helotiaceae;g__Tricladium;s__Tricladium_terrestre;
OTU828	7	1	0	0	0	0	0	2	0	k__Fungi;p__Ascomycota;c__Leotiomycetes;o__Helotiales;f__Helotiaceae;g__unidentified;s__Helotiaceae_sp_M4_2;
OTU829	374	0	2	2780	56	6	1	197	38	k__Fungi;p__Ascomycota;c__Leotiomycetes;o__Helotiales;f__Helotiaceae;g__unidentified;s__unculturedHelotiaceae;
OTU830	0	0	0	0	0	0	4	0	2	k__Fungi;p__Ascomycota;c__Leotiomycetes;o__Helotiales;f__Hemiphacidiaceae;g__Rhabdocline;s__Rhabdocline_parkeri;
OTU831	0	0	0	0	3	0	0	0	0	k__Fungi;p__Ascomycota;c__Leotiomycetes;o__Helotiales;f__Hemiphacidiaceae;g__Rhabdocline;s__Rhabdocline_weirii_subsp_weirii;
OTU832	0	3	0	0	0	0	0	0	0	k__Fungi;p__Ascomycota;c__Leotiomycetes;o__Helotiales;f__Hemiphacidiaceae;g__Sarcotrochila;s__Sarcotrochila_macrospora;
OTU833	3	0	0	29	113	0	0	297	514	k__Fungi;p__Ascomycota;c__Leotiomycetes;o__Helotiales;f__Hyaloscyphaceae;g__Cistella;s__Cistella_acuum;
OTU834	2	0	0	0	0	0	0	0	0	k__Fungi;p__Ascomycota;c__Leotiomycetes;o__Helotiales;f__Hyaloscyphaceae;g__Cistella;s__Cistella_spicicola;
OTU835	0	0	0	0	6	0	1	4	0	k__Fungi;p__Ascomycota;c__Leotiomycetes;o__Helotiales;f__Hyaloscyphaceae;g__Discocistella;s__Discocistella_grevillei;
OTU836	8	0	0	0	0	0	0	0	0	k__Fungi;p__Ascomycota;c__Leotiomycetes;o__Helotiales;f__Hyaloscyphaceae;g__Haplographium;s__Haplographium_catenatum;
OTU837	10	0	0	1	0	0	0	0	1	k__Fungi;p__Ascomycota;c__Leotiomycetes;o__Helotiales;f__Hyaloscyphaceae;g__Hyaloscypha;s__Hyaloscypha_albohyalina_var_albohyalina;
OTU838	0	0	0	0	5	0	1	0	0	k__Fungi;p__Ascomycota;c__Leotiomycetes;o__Helotiales;f__Hyaloscyphaceae;g__Hyphodiscus;s__Hyphodiscus_sp_TNSF13588;
OTU839	0	0	0	0	0	0	0	54	0	k__Fungi;p__Ascomycota;c__Leotiomycetes;o__Helotiales;f__Hyaloscyphaceae;g__Lachnellula;s__Lachnellula_calyciformis;
OTU840	0	0	28	3	1	0	0	4	1	k__Fungi;p__Ascomycota;c__Leotiomycetes;o__Helotiales;f__Hyaloscyphaceae;g__Lachnellula;s__Lachnellula_resinaria;
OTU841	36	0	0	0	0	0	1	0	0	k__Fungi;p__Ascomycota;c__Leotiomycetes;o__Helotiales;f__Hyaloscyphaceae;g__Lachnellula;s__Lachnellula_suecica;
OTU842	0	0	0	0	0	1	50	0	0	k__Fungi;p__Ascomycota;c__Leotiomycetes;o__Helotiales;f__Hyaloscyphaceae;g__Lachnum;s__Lachnum_abnorme;
OTU843	0	0	1	0	2	0	0	0	0	k__Fungi;p__Ascomycota;c__Leotiomycetes;o__Helotiales;f__Hyaloscyphaceae;g__Lachnum;s__Lachnum_nudipes;
OTU844	0	0	0	0	0	0	1	1	0	k__Fungi;p__Ascomycota;c__Leotiomycetes;o__Helotiales;f__Hyaloscyphaceae;g__Lachnum;s__Lachnum_palmae;
OTU845	0	5	3	0	1	0	0	18	0	k__Fungi;p__Ascomycota;c__Leotiomycetes;o__Helotiales;f__Hyaloscyphaceae;g__Lachnum;s__Lachnum_pulverulentum;
OTU846	0	0	2	54	18	1	0	3	0	k__Fungi;p__Ascomycota;c__Leotiomycetes;o__Helotiales;f__Hyaloscyphaceae;g__Lachnum;s__Lachnum_sp.;
OTU847	0	0	0	1	43	0	0	0	1	k__Fungi;p__Ascomycota;c__Leotiomycetes;o__Helotiales;f__Hyaloscyphaceae;g__Lachnum;s__Lachnum_virgineum;
OTU848	0	0	0	43	0	0	0	0	0	k__Fungi;p__Ascomycota;c__Leotiomycetes;o__Helotiales;f__Hyaloscyphaceae;g__Polydesmia;s__Polydesmia_pruinosa;
OTU849	0	0	0	0	0	9	71	30	0	k__Fungi;p__Ascomycota;c__Leotiomycetes;o__Helotiales;f__Hyaloscyphaceae;g__Trichopeziza;s__Trichopeziza_mollissima;
OTU850	0	0	0	0	0	0	2	0	0	k__Fungi;p__Ascomycota;c__Leotiomycetes;o__Helotiales;f__Hyaloscyphaceae;g__Trichopezizella;s__Trichopezizella_otanii;
OTU851	0	0	0	0	0	0	1	5	0	k__Fungi;p__Ascomycota;c__Leotiomycetes;o__Helotiales;f__Hyaloscyphaceae;g__unidentified;s__unculturedCistella;
OTU852	1	0	0	2	1	0	0	0	0	k__Fungi;p__Ascomycota;c__Leotiomycetes;o__Helotiales;f__Hyaloscyphaceae;g__unidentified;s__unculturedClathrosphaerina;
OTU853	8	0	7	440	0	6	23	380	102	k__Fungi;p__Ascomycota;c__Leotiomycetes;o__Helotiales;f__Hyaloscyphaceae;g__unidentified;s__unculturedHaplographium;
OTU854	758	19	19	0	0	62	0	0	0	k__Fungi;p__Ascomycota;c__Leotiomycetes;o__Helotiales;f__Hyaloscyphaceae;g__unidentified;s__unculturedLachnum;
OTU855	43	29	0	2323	1	196	27	16	76	k__Fungi;p__Ascomycota;c__Leotiomycetes;o__Helotiales;f__Incertae_sedis;g__Cadophora;s__Cadophora_finlandica;
OTU856	14	0	0	0	0	0	0	0	0	k__Fungi;p__Ascomycota;c__Leotiomycetes;o__Helotiales;f__Incertae_sedis;g__Cadophora;s__Cadophora_hiberna;
OTU857	0	0	0	0	713	0	2	0	0	k__Fungi;p__Ascomycota;c__Leotiomycetes;o__Helotiales;f__Incertae_sedis;g__Cadophora;s__Cadophora_luteo_olivacea;
OTU858	0	0	0	0	0	1	0	0	1	k__Fungi;p__Ascomycota;c__Leotiomycetes;o__Helotiales;f__Incertae_sedis;g__Cadophora;s__Cadophora_melinii;
OTU859	3	50	0	0	0	6	25	8	147	k__Fungi;p__Ascomycota;c__Leotiomycetes;o__Helotiales;f__Incertae_sedis;g__Cadophora;s__Cadophora_sp_6e51_2;
OTU860	1	2	0	0	1	5	3	7	2	k__Fungi;p__Ascomycota;c__Leotiomycetes;o__Helotiales;f__Incertae_sedis;g__Cadophora;s__Cadophora_sp_ICMP_17486;
OTU861	73	616	38	7	2	1156	968	251	1928	k__Fungi;p__Ascomycota;c__Leotiomycetes;o__Helotiales;f__Incertae_sedis;g__Cadophora;s__Cadophora_sp_ICMP_18087;
OTU862	0	8	0	0	0	4	10	5	25	k__Fungi;p__Ascomycota;c__Leotiomycetes;o__Helotiales;f__Incertae_sedis;g__Cadophora;s__Cadophora_sp_JZ_30;
OTU863	37	209	1	0	0	2	2	2	2	k__Fungi;p__Ascomycota;c__Leotiomycetes;o__Helotiales;f__Incertae_sedis;g__Cadophora;s__Cadophora_sp_REF031;
OTU864	8	11	0	24	3	19	0	0	9	k__Fungi;p__Ascomycota;c__Leotiomycetes;o__Helotiales;f__Incertae_sedis;g__Cadophora;s__unculturedfungus;
OTU865	0	0	0	2	0	0	0	0	0	k__Fungi;p__Ascomycota;c__Leotiomycetes;o__Helotiales;f__Incertae_sedis;g__Dactylaria;s__Dactylaria_appendiculata;
OTU866	0	0	0	1	2	0	0	0	0	k__Fungi;p__Ascomycota;c__Leotiomycetes;o__Helotiales;f__Incertae_sedis;g__Dactylaria;s__Dactylaria_higginsii;
OTU867	1	0	0	0	1	0	0	0	1	k__Fungi;p__Ascomycota;c__Leotiomycetes;o__Helotiales;f__Incertae_sedis;g__Dactylaria;s__Dactylaria_lanosa;
OTU868	563	31	0	2	1	27	44	110	8	k__Fungi;p__Ascomycota;c__Leotiomycetes;o__Helotiales;f__Incertae_sedis;g__Hyalodendriella;s__Hyalodendriella_betulae;
OTU869	86	1	7	0	2	10	2	0	9	k__Fungi;p__Ascomycota;c__Leotiomycetes;o__Helotiales;f__Incertae_sedis;g__Leptodontidium;s__Leptodontidium_elatius;
OTU870	49	21	0	0	0	48	168	37	12	k__Fungi;p__Ascomycota;c__Leotiomycetes;o__Helotiales;f__Incertae_sedis;g__Leptodontidium;s__Leptodontidium_orchidicola;
OTU871	1	0	0	0	0	0	1	0	0	k__Fungi;p__Ascomycota;c__Leotiomycetes;o__Helotiales;f__Incertae_sedis;g__Leptodontidium;s__Leptodontidium_sp.;
OTU872	0	0	0	0	0	20	7	7	22	k__Fungi;p__Ascomycota;c__Leotiomycetes;o__Helotiales;f__Incertae_sedis;g__Leptodontidium;s__Leptodontium_sp_I31;
OTU873	0	0	0	0	0	30	3632	1	7	k__Fungi;p__Ascomycota;c__Leotiomycetes;o__Helotiales;f__Incertae_sedis;g__Leptodontidium;s__unculturedectomycorrhizal_fungus;
OTU874	0	0	0	0	5	0	3	827	0	k__Fungi;p__Ascomycota;c__Leotiomycetes;o__Helotiales;f__Incertae_sedis;g__Oculimacula;s__Oculimacula_yallundae;
OTU875	0	0	0	11	0	0	0	0	0	k__Fungi;p__Ascomycota;c__Leotiomycetes;o__Helotiales;f__Incertae_sedis;g__Orbiliopsis;s__Orbiliopsis_callistea;
OTU876	1	0	0	0	0	0	0	2	0	k__Fungi;p__Ascomycota;c__Leotiomycetes;o__Helotiales;f__Incertae_sedis;g__Rhexocercosporidium;s__Rhexocercosporidium_sp_Dzf14;
OTU877	0	0	0	0	0	0	0	4	0	k__Fungi;p__Ascomycota;c__Leotiomycetes;o__Helotiales;f__Incertae_sedis;g__Scleropezicula;s__Scleropezicula_sp_J7;
OTU878	8933	73	6	1	0	4	3	4	2	k__Fungi;p__Ascomycota;c__Leotiomycetes;o__Helotiales;f__Incertae_sedis;g__Scytalidium;s__Scytalidium_lignicola;
OTU879	14	0	0	0	0	0	0	0	0	k__Fungi;p__Ascomycota;c__Leotiomycetes;o__Helotiales;f__Incertae_sedis;g__Scytalidium;s__Scytalidium_sp_YG_2010c;
OTU880	5	12	0	0	4	2	6	3	3	k__Fungi;p__Ascomycota;c__Leotiomycetes;o__Helotiales;f__Incertae_sedis;g__Tetracladium;s__Tetracladium_breve;
OTU881	11	0	0	0	0	0	0	0	0	k__Fungi;p__Ascomycota;c__Leotiomycetes;o__Helotiales;f__Incertae_sedis;g__Tetracladium;s__Tetracladium_marchalianum;
OTU882	43	1	0	0	0	0	45	11	151	k__Fungi;p__Ascomycota;c__Leotiomycetes;o__Helotiales;f__Incertae_sedis;g__Tetracladium;s__Tetracladium_sp.;
OTU883	1	0	2	0	0	0	0	0	0	k__Fungi;p__Ascomycota;c__Leotiomycetes;o__Helotiales;f__Incertae_sedis;g__Trimmatostroma;s__Trimmatostroma_sp_CBS_30384;
OTU884	0	12	0	0	0	3	0	0	0	k__Fungi;p__Ascomycota;c__Leotiomycetes;o__Helotiales;f__Rutstroemiaceae;g__Lambertella;s__Lambertella_sp_3176;
OTU885	2	0	0	0	0	0	0	0	0	k__Fungi;p__Ascomycota;c__Leotiomycetes;o__Helotiales;f__Rutstroemiaceae;g__Lanzia;s__Lanzia_huangshanica_f_aurantiaca;
OTU886	11	0	0	0	0	0	0	0	0	k__Fungi;p__Ascomycota;c__Leotiomycetes;o__Helotiales;f__Rutstroemiaceae;g__Lanzia;s__Lanzia_microserotina;
OTU887	2	0	0	0	0	0	0	0	0	k__Fungi;p__Ascomycota;c__Leotiomycetes;o__Helotiales;f__Rutstroemiaceae;g__Scleromitrula;s__Scleromitrula_calthicola;
OTU888	1	2	0	0	0	0	0	0	0	k__Fungi;p__Ascomycota;c__Leotiomycetes;o__Helotiales;f__Sclerotiniaceae;g__Ciboria;s__Ciboria_batschiana;
OTU889	47	1	0	0	0	0	0	0	0	k__Fungi;p__Ascomycota;c__Leotiomycetes;o__Helotiales;f__Sclerotiniaceae;g__Dumontinia;s__Dumontinia_tuberosa;
OTU890	32	0	2	0	0	0	0	9	2	k__Fungi;p__Ascomycota;c__Leotiomycetes;o__Helotiales;f__Sclerotiniaceae;g__Monilinia;s__Monilia_fructigena;
OTU891	0	0	3	0	0	0	0	0	0	k__Fungi;p__Ascomycota;c__Leotiomycetes;o__Helotiales;f__Sclerotiniaceae;g__Monilinia;s__Monilinia_amelanchieris;
OTU892	0	0	0	15	0	0	0	2	0	k__Fungi;p__Ascomycota;c__Leotiomycetes;o__Helotiales;f__Sclerotiniaceae;g__Monilinia;s__Monilinia_sp_FL_2010b;
OTU893	1	0	0	2	1	0	0	0	0	k__Fungi;p__Ascomycota;c__Leotiomycetes;o__Helotiales;f__Sclerotiniaceae;g__Piceomphale;s__Piceomphale_bulgarioides;
OTU894	2	0	12	22	9	0	1	13	0	k__Fungi;p__Ascomycota;c__Leotiomycetes;o__Helotiales;f__Sclerotiniaceae;g__Sclerotinia;s__Sclerotinia_sclerotiorum;
OTU895	3	0	0	0	4830	4	23	40	2	k__Fungi;p__Ascomycota;c__Leotiomycetes;o__Helotiales;f__Sclerotiniaceae;g__unidentified;s__unculturedBotrytis;
OTU896	0	0	0	0	9	26	684	1118	28	k__Fungi;p__Ascomycota;c__Leotiomycetes;o__Helotiales;f__unidentified;g__unidentified;s__ectomycorrhizal_isolate_(Helotiales);
OTU897	0	0	0	0	0	4278	0	4	1	k__Fungi;p__Ascomycota;c__Leotiomycetes;o__Helotiales;f__unidentified;g__unidentified;s__ericoid_mycorrhizal_sp_Sm2;
OTU898	3	0	0	0	2	25	46	112	18	k__Fungi;p__Ascomycota;c__Leotiomycetes;o__Helotiales;f__unidentified;g__unidentified;s__fungal_endophyte_sp_ECD_2008;
OTU899	4	0	0	114	0	0	2	7	0	k__Fungi;p__Ascomycota;c__Leotiomycetes;o__Helotiales;f__unidentified;g__unidentified;s__grass_root_mycorrhizal_sp_PPO_4;
OTU900	0	0	0	2	0	0	0	0	0	k__Fungi;p__Ascomycota;c__Leotiomycetes;o__Helotiales;f__unidentified;g__unidentified;s__Helotiales_sp_108_OG_2012;
OTU901	6	0	0	0	0	0	0	0	0	k__Fungi;p__Ascomycota;c__Leotiomycetes;o__Helotiales;f__unidentified;g__unidentified;s__Helotiales_sp_2_ICMP_18918;
OTU902	0	0	0	0	3	0	0	0	0	k__Fungi;p__Ascomycota;c__Leotiomycetes;o__Helotiales;f__unidentified;g__unidentified;s__Helotiales_sp_ARDLJ_2009a;
OTU903	0	0	0	6	1	0	6	3	0	k__Fungi;p__Ascomycota;c__Leotiomycetes;o__Helotiales;f__unidentified;g__unidentified;s__Helotiales_sp_B54J10;
OTU904	0	0	0	0	0	28	1	0	1	k__Fungi;p__Ascomycota;c__Leotiomycetes;o__Helotiales;f__unidentified;g__unidentified;s__Helotiales_sp_ECM17;
OTU905	2	0	0	0	0	1	1	0	0	k__Fungi;p__Ascomycota;c__Leotiomycetes;o__Helotiales;f__unidentified;g__unidentified;s__Helotiales_sp_EXP0568F;
OTU906	0	0	1	28	5	0	6	12	10	k__Fungi;p__Ascomycota;c__Leotiomycetes;o__Helotiales;f__unidentified;g__unidentified;s__Helotiales_sp_GWT1_25;
OTU907	0	25	0	0	0	1	0	4	0	k__Fungi;p__Ascomycota;c__Leotiomycetes;o__Helotiales;f__unidentified;g__unidentified;s__Helotiales_sp_IMI_392566;
OTU908	0	0	0	0	0	0	0	3	0	k__Fungi;p__Ascomycota;c__Leotiomycetes;o__Helotiales;f__unidentified;g__unidentified;s__Helotiales_sp_MU_2009_3;
OTU909	1	0	0	0	0	0	3	0	1	k__Fungi;p__Ascomycota;c__Leotiomycetes;o__Helotiales;f__unidentified;g__unidentified;s__Helotiales_sp_PIMO_253;
OTU910	1	2	0	516	19	455	30	12	27	k__Fungi;p__Ascomycota;c__Leotiomycetes;o__Helotiales;f__unidentified;g__unidentified;s__Helotiales_sp_PIMO_265;
OTU911	22	0	0	0	0	1	3	1	1	k__Fungi;p__Ascomycota;c__Leotiomycetes;o__Helotiales;f__unidentified;g__unidentified;s__Helotiales_sp_r337;
OTU912	0	0	0	1	4	0	1341	13	29	k__Fungi;p__Ascomycota;c__Leotiomycetes;o__Helotiales;f__unidentified;g__unidentified;s__Helotiales_sp_REF049;
OTU913	10616	13677	250	6	50	2163	19515	19018	6660	k__Fungi;p__Ascomycota;c__Leotiomycetes;o__Helotiales;f__unidentified;g__unidentified;s__Helotiales_sp_REF050;
OTU914	196	93	5115	468	16	1742	64684	14877	734	k__Fungi;p__Ascomycota;c__Leotiomycetes;o__Helotiales;f__unidentified;g__unidentified;s__Helotiales_sp_REF055;
OTU915	0	0	0	0	0	0	3	0	0	k__Fungi;p__Ascomycota;c__Leotiomycetes;o__Helotiales;f__unidentified;g__unidentified;s__Helotiales_sp_SL11101;
OTU916	0	0	0	0	0	338	1	668	301	k__Fungi;p__Ascomycota;c__Leotiomycetes;o__Helotiales;f__unidentified;g__unidentified;s__Helotiales_sp_UFMGCB_3787;
OTU917	2953	4106	46	897	177	45	178	18	505	k__Fungi;p__Ascomycota;c__Leotiomycetes;o__Helotiales;f__unidentified;g__unidentified;s__unculturedCadophora;
OTU918	1	0	5	19	5	0	0	0	1	k__Fungi;p__Ascomycota;c__Leotiomycetes;o__Helotiales;f__unidentified;g__unidentified;s__unculturedectomycorrhizal_fungus;
OTU919	10584	63	6	1707	10	911	4283	21913	15917	k__Fungi;p__Ascomycota;c__Leotiomycetes;o__Helotiales;f__unidentified;g__unidentified;s__unculturedfungus;
OTU920	2	0	0	2	7	1	0	0	0	k__Fungi;p__Ascomycota;c__Leotiomycetes;o__Helotiales;f__unidentified;g__unidentified;s__unculturedfungus_from_ectomycorrhizal_root;
OTU921	8961	2667	7483	5919	12265	20437	11466	5925	4409	k__Fungi;p__Ascomycota;c__Leotiomycetes;o__Helotiales;f__unidentified;g__unidentified;s__unculturedHelotiales;
OTU922	16651	4563	920	308	2545	11	0	1	11	k__Fungi;p__Ascomycota;c__Leotiomycetes;o__Helotiales;f__unidentified;g__unidentified;s__unculturedHyaloscyphaceae;
OTU923	3085	5	0	0	0	2	2	1	0	k__Fungi;p__Ascomycota;c__Leotiomycetes;o__Helotiales;f__unidentified;g__unidentified;s__unculturedmycorrhizal_fungus;
OTU924	355	6	15915	2940	15287	1	2	30	0	k__Fungi;p__Ascomycota;c__Leotiomycetes;o__Helotiales;f__unidentified;g__unidentified;s__unculturedPhialocephala;
OTU925	4	12	0	1	0	64	1604	135	28	k__Fungi;p__Ascomycota;c__Leotiomycetes;o__Helotiales;f__unidentified;g__unidentified;s__unculturedsoil_fungus;
OTU926	52500	3677	30191	23075	26479	6795	8328	34730	10800	k__Fungi;p__Ascomycota;c__Leotiomycetes;o__Helotiales;f__unidentified;g__unidentified;s__unidentified_sp.;
OTU927	2	7	1625	9	12	2	98	1133	302	k__Fungi;p__Ascomycota;c__Leotiomycetes;o__Helotiales;f__unidentified;g__unidentified;s__Xenopolyscytalum_sp_CCF_4159;
OTU928	8	0	0	0	0	0	0	0	0	k__Fungi;p__Ascomycota;c__Leotiomycetes;o__Helotiales;f__Vibrisseaceae;g__Phialocephala;s__Phialocephala_compacta;
OTU929	0	0	0	5	2	0	5	0	0	k__Fungi;p__Ascomycota;c__Leotiomycetes;o__Helotiales;f__Vibrisseaceae;g__Phialocephala;s__Phialocephala_fluminis;
OTU930	0	0	21	1	14	0	0	0	0	k__Fungi;p__Ascomycota;c__Leotiomycetes;o__Helotiales;f__Vibrisseaceae;g__Phialocephala;s__Phialocephala_fortinii;
OTU931	1	0	0	146	0	0	0	0	0	k__Fungi;p__Ascomycota;c__Leotiomycetes;o__Helotiales;f__Vibrisseaceae;g__Phialocephala;s__Phialocephala_glacialis;
OTU932	40	0	0	0	0	0	0	0	0	k__Fungi;p__Ascomycota;c__Leotiomycetes;o__Helotiales;f__Vibrisseaceae;g__Phialocephala;s__Phialocephala_sp_C8;
OTU933	0	4	0	0	1	0	1	1	0	k__Fungi;p__Ascomycota;c__Leotiomycetes;o__Helotiales;f__Vibrisseaceae;g__Phialocephala;s__Phialocephala_sp_FL30r;
OTU934	48	4	9	0	0	0	0	0	0	k__Fungi;p__Ascomycota;c__Leotiomycetes;o__Helotiales;f__Vibrisseaceae;g__Phialocephala;s__Phialocephala_sp_L48;
OTU935	3	0	2	0	0	27	0	0	0	k__Fungi;p__Ascomycota;c__Leotiomycetes;o__Helotiales;f__Vibrisseaceae;g__Phialocephala;s__Phialocephala_sp_UAMH_6816;
OTU936	0	0	0	0	0	0	3	0	0	k__Fungi;p__Ascomycota;c__Leotiomycetes;o__Helotiales;f__Vibrisseaceae;g__Vibrissea;s__Vibrissea_flavovirens;
OTU937	0	0	0	2	0	0	0	0	0	k__Fungi;p__Ascomycota;c__Leotiomycetes;o__Helotiales;f__Vibrisseaceae;g__Vibrissea;s__Vibrissea_truncorum;
OTU938	0	0	0	1	0	3	2	6	0	k__Fungi;p__Ascomycota;c__Leotiomycetes;o__Incertae_sedis;f__Incertae_sedis;g__Collophora;s__Collophora_paarla;
OTU939	0	0	0	0	0	29	7	3	5	k__Fungi;p__Ascomycota;c__Leotiomycetes;o__Incertae_sedis;f__Incertae_sedis;g__Collophora;s__Collophora_sp_TP_Snow_Y69;
OTU940	59	6	11	316	977	23	6460	4	162	k__Fungi;p__Ascomycota;c__Leotiomycetes;o__Incertae_sedis;f__Incertae_sedis;g__Geomyces;s__Geomyces_pannorum;
OTU941	34	19	280	920	847	0	163	0	14	k__Fungi;p__Ascomycota;c__Leotiomycetes;o__Incertae_sedis;f__Incertae_sedis;g__Geomyces;s__Geomyces_pannorum_var_asperulatus;
OTU942	0	0	0	0	5	0	10	0	0	k__Fungi;p__Ascomycota;c__Leotiomycetes;o__Incertae_sedis;f__Incertae_sedis;g__Geomyces;s__Geomyces_sp_CZ_2011d;
OTU943	16	1	3	108	2991	194	459	632	435	k__Fungi;p__Ascomycota;c__Leotiomycetes;o__Incertae_sedis;f__Incertae_sedis;g__Geomyces;s__Geomyces_sp_F12;
OTU944	85	0	5	1089	938	4025	4058	1967	10035	k__Fungi;p__Ascomycota;c__Leotiomycetes;o__Incertae_sedis;f__Incertae_sedis;g__Geomyces;s__Geomyces_sp_FMCC_3;
OTU945	0	0	0	0	0	0	48	1	0	k__Fungi;p__Ascomycota;c__Leotiomycetes;o__Incertae_sedis;f__Incertae_sedis;g__Geomyces;s__Geomyces_sp_OUCMBIII101030;
OTU946	0	0	0	1	0	0	1	0	0	k__Fungi;p__Ascomycota;c__Leotiomycetes;o__Incertae_sedis;f__Incertae_sedis;g__Geomyces;s__Geomyces_sp_QLF34;
OTU947	56	6	12	235	98	57	309	12	261	k__Fungi;p__Ascomycota;c__Leotiomycetes;o__Incertae_sedis;f__Incertae_sedis;g__Geomyces;s__Geomyces_sp_UAMH_9107;
OTU948	0	0	0	2	0	0	1	0	0	k__Fungi;p__Ascomycota;c__Leotiomycetes;o__Incertae_sedis;f__Incertae_sedis;g__Geomyces;s__Geomyces_sp_UFMGCB_3713;
OTU949	1	0	0	0	0	0	2	0	0	k__Fungi;p__Ascomycota;c__Leotiomycetes;o__Incertae_sedis;f__Incertae_sedis;g__Geomyces;s__Geomyces_sp_UFMGCB_3761;
OTU950	502	46	0	64	4	2757	287	1	512	k__Fungi;p__Ascomycota;c__Leotiomycetes;o__Incertae_sedis;f__Incertae_sedis;g__Meliniomyces;s__Meliniomyces_bicolor;
OTU951	2	3	1	24861	3192	58	6	1	38	k__Fungi;p__Ascomycota;c__Leotiomycetes;o__Incertae_sedis;f__Incertae_sedis;g__Meliniomyces;s__Meliniomyces_sp.;
OTU952	6	0	0	0	0	0	0	0	0	k__Fungi;p__Ascomycota;c__Leotiomycetes;o__Incertae_sedis;f__Incertae_sedis;g__Meliniomyces;s__Meliniomyces_sp_SM7_2;
OTU953	29	0	0	0	0	0	0	0	0	k__Fungi;p__Ascomycota;c__Leotiomycetes;o__Incertae_sedis;f__Incertae_sedis;g__Meliniomyces;s__Meliniomyces_vraolstadiae;
OTU954	0	0	0	7	0	0	0	0	0	k__Fungi;p__Ascomycota;c__Leotiomycetes;o__Leotiales;f__Bulgariaceae;g__Bulgaria;s__Bulgaria_inquinans;
OTU955	28	150	1	36	77	167	36	30497	703	k__Fungi;p__Ascomycota;c__Leotiomycetes;o__Leotiales;f__Leotiaceae;g__Alatospora;s__Alatospora_acuminata;
OTU956	10	2514	0	5	7	0	0	0	0	k__Fungi;p__Ascomycota;c__Leotiomycetes;o__Leotiales;f__Leotiaceae;g__Neobulgaria;s__Neobulgaria_pura;
OTU957	0	0	0	27	8	0	0	0	0	k__Fungi;p__Ascomycota;c__Leotiomycetes;o__Leotiales;f__Leotiaceae;g__Neobulgaria;s__Neobulgaria_sp.;
OTU958	0	4	0	0	0	0	0	0	2	k__Fungi;p__Ascomycota;c__Leotiomycetes;o__Leotiales;f__Leotiaceae;g__Neobulgaria;s__Neobulgaria_sp_ICMP_18072;
OTU959	0	0	0	0	0	2	0	2	0	k__Fungi;p__Ascomycota;c__Leotiomycetes;o__Rhytismatales;f__Rhytismataceae;g__Hypoderma;s__Hypoderma_rubi;
OTU960	0	0	0	0	0	1	1	1	0	k__Fungi;p__Ascomycota;c__Leotiomycetes;o__Rhytismatales;f__Rhytismataceae;g__Lophodermium;s__Lophodermium_nitens;
OTU961	0	0	0	0	0	0	1	1	0	k__Fungi;p__Ascomycota;c__Leotiomycetes;o__Rhytismatales;f__Rhytismataceae;g__unidentified;s__Rhytismataceae_sp_ZLY_2010;
OTU962	0	0	3	0	334	1	0	10	0	k__Fungi;p__Ascomycota;c__Leotiomycetes;o__Thelebolales;f__Thelebolaceae;g__Thelebolus;s__Thelebolus_sp_UFMGCB_3775;
OTU963	0	0	2	2	25	1	0	18	0	k__Fungi;p__Ascomycota;c__Leotiomycetes;o__Thelebolales;f__Thelebolaceae;g__unidentified;s__unculturedThelebolaceae;
OTU964	38	0	63	32	1313	83	2	758	49	k__Fungi;p__Ascomycota;c__Leotiomycetes;o__Thelebolales;f__unidentified;g__unidentified;s__unculturedThelebolales;
OTU965	0	0	5	0	0	0	0	8	0	k__Fungi;p__Ascomycota;c__Leotiomycetes;o__unidentified;f__unidentified;g__unidentified;s__Leotiomycetes_sp_11160;
OTU966	3	3	1	0	0	0	0	0	0	k__Fungi;p__Ascomycota;c__Leotiomycetes;o__unidentified;f__unidentified;g__unidentified;s__Leotiomycetes_sp_11349;
OTU967	1	0	18	4	0	0	146	2	1	k__Fungi;p__Ascomycota;c__Leotiomycetes;o__unidentified;f__unidentified;g__unidentified;s__Leotiomycetes_sp_genotype_117;
OTU968	1	0	0	0	0	3	16	0	0	k__Fungi;p__Ascomycota;c__Leotiomycetes;o__unidentified;f__unidentified;g__unidentified;s__Leotiomycetes_sp_genotype_519;
OTU969	0	0	0	0	0	0	0	2	0	k__Fungi;p__Ascomycota;c__Leotiomycetes;o__unidentified;f__unidentified;g__unidentified;s__Leotiomycetes_sp_genotype_539;
OTU970	309	66	155	3835	47	1707	2718	323	2236	k__Fungi;p__Ascomycota;c__Leotiomycetes;o__unidentified;f__unidentified;g__unidentified;s__unculturedectomycorrhiza_(Leotiomycetes);
OTU971	1083	82	1491	4555	121	31	791	7503	299	k__Fungi;p__Ascomycota;c__Leotiomycetes;o__unidentified;f__unidentified;g__unidentified;s__unculturedLeotiomycetes;
OTU972	0	0	0	0	0	117	0	2	0	k__Fungi;p__Ascomycota;c__Neolectomycetes;o__Neolectales;f__Neolectaceae;g__Neolecta;s__Neolecta_vitellina;
OTU973	4	0	0	0	0	1	2	90	0	k__Fungi;p__Ascomycota;c__Orbiliomycetes;o__Orbiliales;f__Orbiliaceae;g__Arthrobotrys;s__Arthrobotrys_arcuata;
OTU974	0	10	0	0	0	0	0	0	0	k__Fungi;p__Ascomycota;c__Orbiliomycetes;o__Orbiliales;f__Orbiliaceae;g__Arthrobotrys;s__Arthrobotrys_musiformis;
OTU975	0	0	5	0	0	0	0	0	0	k__Fungi;p__Ascomycota;c__Orbiliomycetes;o__Orbiliales;f__Orbiliaceae;g__Dactylella;s__Dactylella_lysipaga;
OTU976	0	0	11	4426	8	0	0	44	0	k__Fungi;p__Ascomycota;c__Orbiliomycetes;o__Orbiliales;f__Orbiliaceae;g__Dactylella;s__Dactylella_mammillata;
OTU977	87	1	5	643	31	0	0	4	0	k__Fungi;p__Ascomycota;c__Orbiliomycetes;o__Orbiliales;f__Orbiliaceae;g__Dactylella;s__Dactylella_oviparasitica;
OTU978	20	0	0	0	0	0	0	0	0	k__Fungi;p__Ascomycota;c__Orbiliomycetes;o__Orbiliales;f__Orbiliaceae;g__Dactylella;s__Dactylella_sp_AS60288;
OTU979	0	0	0	0	0	0	311	14	0	k__Fungi;p__Ascomycota;c__Orbiliomycetes;o__Orbiliales;f__Orbiliaceae;g__Dactylella;s__Dactylella_spermatophaga;
OTU980	0	0	0	0	0	0	0	57	0	k__Fungi;p__Ascomycota;c__Orbiliomycetes;o__Orbiliales;f__Orbiliaceae;g__Dactylella;s__Dactylella_tenuis;
OTU981	0	0	1	6711	3	0	0	317	0	k__Fungi;p__Ascomycota;c__Orbiliomycetes;o__Orbiliales;f__Orbiliaceae;g__Dactylellina;s__Dactylellina_cionopaga;
OTU982	0	5	0	0	0	0	0	86	0	k__Fungi;p__Ascomycota;c__Orbiliomycetes;o__Orbiliales;f__Orbiliaceae;g__Dactylellina;s__Dactylellina_parvicollis;
OTU983	0	1	3	5	3	0	1	0	0	k__Fungi;p__Ascomycota;c__Orbiliomycetes;o__Orbiliales;f__Orbiliaceae;g__Drechslerella;s__Drechslerella_brochopaga;
OTU984	0	0	0	0	0	0	0	2	0	k__Fungi;p__Ascomycota;c__Orbiliomycetes;o__Orbiliales;f__Orbiliaceae;g__Drechslerella;s__Drechslerella_sp_ZY_2011a;
OTU985	0	0	20	0	0	0	0	0	0	k__Fungi;p__Ascomycota;c__Orbiliomycetes;o__Orbiliales;f__Orbiliaceae;g__Orbilia;s__Orbilia_alnea;
OTU986	0	0	0	0	0	0	1	4	0	k__Fungi;p__Ascomycota;c__Orbiliomycetes;o__Orbiliales;f__Orbiliaceae;g__Orbilia;s__Orbilia_auricolor;
OTU987	0	0	1	46	2	64	991	36278	23	k__Fungi;p__Ascomycota;c__Orbiliomycetes;o__Orbiliales;f__Orbiliaceae;g__unidentified;s__Helicoon_fuscosporum;
OTU988	0	0	0	2	0	0	0	0	0	k__Fungi;p__Ascomycota;c__Orbiliomycetes;o__Orbiliales;f__unidentified;g__unidentified;s__unculturedectomycorrhiza_(cf_Helicoon);
OTU989	0	0	0	4	0	0	0	0	0	k__Fungi;p__Ascomycota;c__Orbiliomycetes;o__Orbiliales;f__unidentified;g__unidentified;s__unculturedOrbiliales;
OTU990	0	1	117	0	0	0	0	0	0	k__Fungi;p__Ascomycota;c__Orbiliomycetes;o__Orbiliales;f__unidentified;g__unidentified;s__unidentified_sp.;
OTU991	0	0	0	2	0	0	0	0	0	k__Fungi;p__Ascomycota;c__Pezizomycetes;o__Pezizales;f__Discinaceae;g__Gyromitra;s__Gyromitra_californica;
OTU992	0	5	0	0	0	0	0	0	0	k__Fungi;p__Ascomycota;c__Pezizomycetes;o__Pezizales;f__Discinaceae;g__Hydnotrya;s__Hydnobolites_cerebriformis;
OTU993	1	0	0	0	0	0	44	0	0	k__Fungi;p__Ascomycota;c__Pezizomycetes;o__Pezizales;f__Discinaceae;g__Hydnotrya;s__Hydnotrya_cerebriformis;
OTU994	0	89	0	0	0	78	8	10	0	k__Fungi;p__Ascomycota;c__Pezizomycetes;o__Pezizales;f__Helvellaceae;g__Helvella;s__Helvella_lacunosa;
OTU995	0	1	0	0	7	0	0	0	0	k__Fungi;p__Ascomycota;c__Pezizomycetes;o__Pezizales;f__Helvellaceae;g__Helvella;s__Helvella_macropus;
OTU996	0	0	0	0	0	3	1	2	6	k__Fungi;p__Ascomycota;c__Pezizomycetes;o__Pezizales;f__Helvellaceae;g__Helvella;s__Helvella_sp.;
OTU997	0	1	0	0	4	5	0	0	0	k__Fungi;p__Ascomycota;c__Pezizomycetes;o__Pezizales;f__Helvellaceae;g__Helvella;s__Helvella_sp_SOC902;
OTU998	6	0	0	0	0	0	0	0	0	k__Fungi;p__Ascomycota;c__Pezizomycetes;o__Pezizales;f__Helvellaceae;g__unidentified;s__unculturedHelvella;
OTU999	2	0	0	0	2	0	0	0	0	k__Fungi;p__Ascomycota;c__Pezizomycetes;o__Pezizales;f__Incertae_sedis;g__Picoa;s__Picoa_juniperi;
OTU1000	2	0	1	14	0	2	0	6	0	k__Fungi;p__Ascomycota;c__Pezizomycetes;o__Pezizales;f__Morchellaceae;g__Morchella;s__Morchella_crassipes;
OTU1001	5	82	0	0	0	0	0	0	0	k__Fungi;p__Ascomycota;c__Pezizomycetes;o__Pezizales;f__Pezizaceae;g__Chromelosporium;s__Chromelosporium_sp_pink;
OTU1002	0	0	0	0	0	0	0	3	0	k__Fungi;p__Ascomycota;c__Pezizomycetes;o__Pezizales;f__Pezizaceae;g__Eremiomyces;s__Eremiomyces_echinulatis;
OTU1003	3	0	0	0	0	0	0	0	0	k__Fungi;p__Ascomycota;c__Pezizomycetes;o__Pezizales;f__Pezizaceae;g__Kalaharituber;s__Kalaharituber_pfeilii;
OTU1004	0	0	0	0	0	0	10	0	0	k__Fungi;p__Ascomycota;c__Pezizomycetes;o__Pezizales;f__Pezizaceae;g__Pachyella;s__Pachyella_clypeata;
OTU1005	0	0	0	21	5	0	0	0	0	k__Fungi;p__Ascomycota;c__Pezizomycetes;o__Pezizales;f__Pezizaceae;g__Peziza;s__Peziza_arvernensis;
OTU1006	0	0	0	0	0	0	6	0	0	k__Fungi;p__Ascomycota;c__Pezizomycetes;o__Pezizales;f__Pezizaceae;g__Peziza;s__Peziza_lohjaoensis;
OTU1007	0	0	0	15	1514	0	1	1	0	k__Fungi;p__Ascomycota;c__Pezizomycetes;o__Pezizales;f__Pezizaceae;g__Peziza;s__Peziza_ninguis;
OTU1008	0	0	10	0	0	0	0	8	0	k__Fungi;p__Ascomycota;c__Pezizomycetes;o__Pezizales;f__Pezizaceae;g__Peziza;s__Peziza_nivalis;
OTU1009	3	0	0	0	0	0	0	0	0	k__Fungi;p__Ascomycota;c__Pezizomycetes;o__Pezizales;f__Pezizaceae;g__Peziza;s__Peziza_petersii;
OTU1010	0	0	0	0	0	0	0	3	0	k__Fungi;p__Ascomycota;c__Pezizomycetes;o__Pezizales;f__Pezizaceae;g__Peziza;s__Peziza_sp_B276;
OTU1011	0	0	0	0	17	0	0	0	0	k__Fungi;p__Ascomycota;c__Pezizomycetes;o__Pezizales;f__Pezizaceae;g__Peziza;s__Peziza_sp_GYYL_G005;
OTU1012	0	0	0	0	0	0	1	0	1	k__Fungi;p__Ascomycota;c__Pezizomycetes;o__Pezizales;f__Pezizaceae;g__Peziza;s__Peziza_sp_KH_00002;
OTU1013	0	2	0	0	0	0	0	2	4	k__Fungi;p__Ascomycota;c__Pezizomycetes;o__Pezizales;f__Pezizaceae;g__Peziza;s__Peziza_vesiculosa;
OTU1014	0	0	0	38	1	0	0	1	0	k__Fungi;p__Ascomycota;c__Pezizomycetes;o__Pezizales;f__Pezizaceae;g__Sarcosphaera;s__Sarcosphaera_coronaria;
OTU1015	0	0	0	1	0	0	0	2	1	k__Fungi;p__Ascomycota;c__Pezizomycetes;o__Pezizales;f__Pezizaceae;g__Terfezia;s__Terfezia_aff_olbiensis_TLO_3;
OTU1016	0	2	0	7	0	0	197	3	0	k__Fungi;p__Ascomycota;c__Pezizomycetes;o__Pezizales;f__Pezizaceae;g__Terfezia;s__Terfezia_sp.;
OTU1017	1	0	0	0	0	0	0	1	0	k__Fungi;p__Ascomycota;c__Pezizomycetes;o__Pezizales;f__Pezizaceae;g__Terfezia;s__Terfezia_sp_JTO309;
OTU1018	0	0	0	0	383	0	0	0	0	k__Fungi;p__Ascomycota;c__Pezizomycetes;o__Pezizales;f__Pezizaceae;g__unidentified;s__Pezizaceae_sp_F13;
OTU1019	10	9	0	0	0	0	0	0	0	k__Fungi;p__Ascomycota;c__Pezizomycetes;o__Pezizales;f__Pezizaceae;g__unidentified;s__unculturedHydnobolites;
OTU1020	275	7	14	0	0	0	0	0	0	k__Fungi;p__Ascomycota;c__Pezizomycetes;o__Pezizales;f__Pezizaceae;g__unidentified;s__unculturedPachyphloeus;
OTU1021	11	4	0	0	0	0	0	1	0	k__Fungi;p__Ascomycota;c__Pezizomycetes;o__Pezizales;f__Pezizaceae;g__unidentified;s__unculturedPeziza;
OTU1022	4	0	0	0	0	0	0	0	0	k__Fungi;p__Ascomycota;c__Pezizomycetes;o__Pezizales;f__Pezizaceae;g__unidentified;s__unculturedPezizaceae;
OTU1023	6981	6	7	10	0	1	0	7	0	k__Fungi;p__Ascomycota;c__Pezizomycetes;o__Pezizales;f__Pyronemataceae;g__Aleuria;s__Aleuria_aurantia;
OTU1024	12	0	0	0	0	0	0	0	0	k__Fungi;p__Ascomycota;c__Pezizomycetes;o__Pezizales;f__Pyronemataceae;g__Aleuria;s__Aleuria_sp_PDD_89857;
OTU1025	146	0	0	0	0	0	0	0	0	k__Fungi;p__Ascomycota;c__Pezizomycetes;o__Pezizales;f__Pyronemataceae;g__Cheilymenia;s__Cheilymenia_stercorea;
OTU1026	0	0	0	16	0	0	0	0	0	k__Fungi;p__Ascomycota;c__Pezizomycetes;o__Pezizales;f__Pyronemataceae;g__Genabea;s__Genabea_sphaerospora;
OTU1027	1	0	0	0	0	0	0	5	4	k__Fungi;p__Ascomycota;c__Pezizomycetes;o__Pezizales;f__Pyronemataceae;g__Genea;s__Genea_gardneri;
OTU1028	0	0	0	0	0	0	0	0	3	k__Fungi;p__Ascomycota;c__Pezizomycetes;o__Pezizales;f__Pyronemataceae;g__Genea;s__Genea_harknessii;
OTU1029	0	0	0	0	0	0	1	0	41	k__Fungi;p__Ascomycota;c__Pezizomycetes;o__Pezizales;f__Pyronemataceae;g__Genea;s__Genea_verrucosa;
OTU1030	0	0	0	0	0	0	0	4	0	k__Fungi;p__Ascomycota;c__Pezizomycetes;o__Pezizales;f__Pyronemataceae;g__Geopora;s__Geopora_cervina;
OTU1031	0	0	0	3	0	0	0	0	0	k__Fungi;p__Ascomycota;c__Pezizomycetes;o__Pezizales;f__Pyronemataceae;g__Geopora;s__Geopora_sp.;
OTU1032	0	0	0	0	0	0	4	0	0	k__Fungi;p__Ascomycota;c__Pezizomycetes;o__Pezizales;f__Pyronemataceae;g__Gilkeya;s__Gilkeya_compacta;
OTU1033	8	0	1	0	0	0	7	0	0	k__Fungi;p__Ascomycota;c__Pezizomycetes;o__Pezizales;f__Pyronemataceae;g__Humaria;s__Humaria_sp.;
OTU1034	0	0	0	0	3	0	0	0	0	k__Fungi;p__Ascomycota;c__Pezizomycetes;o__Pezizales;f__Pyronemataceae;g__Hydnocystis;s__Hydnocystis_piligera;
OTU1035	0	0	0	9	0	0	0	0	0	k__Fungi;p__Ascomycota;c__Pezizomycetes;o__Pezizales;f__Pyronemataceae;g__Otidea;s__Otidea_mirabilis;
OTU1036	0	0	0	0	0	0	0	3	0	k__Fungi;p__Ascomycota;c__Pezizomycetes;o__Pezizales;f__Pyronemataceae;g__Otidea;s__Otidea_sp.;
OTU1037	0	0	0	0	1	0	0	2	0	k__Fungi;p__Ascomycota;c__Pezizomycetes;o__Pezizales;f__Pyronemataceae;g__Otidea;s__Otidea_umbrina;
OTU1038	5	0	0	2	0	0	0	2	0	k__Fungi;p__Ascomycota;c__Pezizomycetes;o__Pezizales;f__Pyronemataceae;g__Phaeangium;s__Phaeangium_lefebvrei;
OTU1039	3	0	0	0	11	0	0	0	0	k__Fungi;p__Ascomycota;c__Pezizomycetes;o__Pezizales;f__Pyronemataceae;g__Pseudaleuria;s__Pseudaleuria_quinaultiana;
OTU1040	0	0	0	0	0	0	944	0	0	k__Fungi;p__Ascomycota;c__Pezizomycetes;o__Pezizales;f__Pyronemataceae;g__Pyronema;s__Pyronema_domesticum;
OTU1041	0	0	0	0	1	2	0	0	0	k__Fungi;p__Ascomycota;c__Pezizomycetes;o__Pezizales;f__Pyronemataceae;g__Scutellinia;s__Scutellinia_colensoi;
OTU1042	34	0	0	0	0	0	2	17	1	k__Fungi;p__Ascomycota;c__Pezizomycetes;o__Pezizales;f__Pyronemataceae;g__Scutellinia;s__Scutellinia_crinita;
OTU1043	0	0	0	0	0	0	7	0	0	k__Fungi;p__Ascomycota;c__Pezizomycetes;o__Pezizales;f__Pyronemataceae;g__Scutellinia;s__Scutellinia_heterosculpturata;
OTU1044	0	0	0	8	0	0	14	5	73	k__Fungi;p__Ascomycota;c__Pezizomycetes;o__Pezizales;f__Pyronemataceae;g__Scutellinia;s__Scutellinia_hirta;
OTU1045	0	0	0	0	17	80	0	2	0	k__Fungi;p__Ascomycota;c__Pezizomycetes;o__Pezizales;f__Pyronemataceae;g__Scutellinia;s__Scutellinia_legaliae;
OTU1046	0	0	0	0	0	0	0	8	0	k__Fungi;p__Ascomycota;c__Pezizomycetes;o__Pezizales;f__Pyronemataceae;g__Scutellinia;s__Scutellinia_scutellata;
OTU1047	0	0	7	0	0	0	0	9	0	k__Fungi;p__Ascomycota;c__Pezizomycetes;o__Pezizales;f__Pyronemataceae;g__Scutellinia;s__Scutellinia_sp_MCKU_020829_12;
OTU1048	0	0	0	0	0	91	0	0	1	k__Fungi;p__Ascomycota;c__Pezizomycetes;o__Pezizales;f__Pyronemataceae;g__Scutellinia;s__Scutellinia_sp_MCKU_020906_03;
OTU1049	0	0	0	0	0	0	22	0	0	k__Fungi;p__Ascomycota;c__Pezizomycetes;o__Pezizales;f__Pyronemataceae;g__Scutellinia;s__Scutellinia_superba;
OTU1050	0	0	0	0	0	0	2	0	0	k__Fungi;p__Ascomycota;c__Pezizomycetes;o__Pezizales;f__Pyronemataceae;g__Scutellinia;s__Scutellinia_vitreola;
OTU1051	0	0	0	2	0	0	0	2	0	k__Fungi;p__Ascomycota;c__Pezizomycetes;o__Pezizales;f__Pyronemataceae;g__Sowerbyella;s__Sowerbyella_imperialis;
OTU1052	0	2	0	0	0	0	1	0	0	k__Fungi;p__Ascomycota;c__Pezizomycetes;o__Pezizales;f__Pyronemataceae;g__Stephensia;s__Stephensia_bynumii;
OTU1053	0	0	0	0	0	0	2	0	5	k__Fungi;p__Ascomycota;c__Pezizomycetes;o__Pezizales;f__Pyronemataceae;g__Tarzetta;s__Tarzetta_sp.;
OTU1054	0	1	0	0	0	0	0	6	0	k__Fungi;p__Ascomycota;c__Pezizomycetes;o__Pezizales;f__Pyronemataceae;g__Tarzetta;s__Tarzetta_sp_P9;
OTU1055	0	3	0	0	0	0	0	0	0	k__Fungi;p__Ascomycota;c__Pezizomycetes;o__Pezizales;f__Pyronemataceae;g__Trichophaea;s__Trichophaea_abundans;
OTU1056	0	0	0	2	2	1	0	5	0	k__Fungi;p__Ascomycota;c__Pezizomycetes;o__Pezizales;f__Pyronemataceae;g__Trichophaea;s__Trichophaea_hybrida;
OTU1057	0	0	0	0	2	0	0	0	0	k__Fungi;p__Ascomycota;c__Pezizomycetes;o__Pezizales;f__Pyronemataceae;g__unidentified;s__Pyronemataceae_sp_JW76a;
OTU1058	29	2	3	0	0	0	0	0	0	k__Fungi;p__Ascomycota;c__Pezizomycetes;o__Pezizales;f__Pyronemataceae;g__unidentified;s__unculturedHumaria;
OTU1059	0	0	0	0	2	0	0	0	0	k__Fungi;p__Ascomycota;c__Pezizomycetes;o__Pezizales;f__Pyronemataceae;g__unidentified;s__unculturedKotlabaea;
OTU1060	0	0	1	19	19	2	0	1	0	k__Fungi;p__Ascomycota;c__Pezizomycetes;o__Pezizales;f__Pyronemataceae;g__unidentified;s__unculturedOtidea;
OTU1061	47	15	2	5	29	12416	1741	2720	2973	k__Fungi;p__Ascomycota;c__Pezizomycetes;o__Pezizales;f__Pyronemataceae;g__unidentified;s__unculturedPyronemataceae;
OTU1062	3	0	0	0	0	0	0	0	0	k__Fungi;p__Ascomycota;c__Pezizomycetes;o__Pezizales;f__Pyronemataceae;g__unidentified;s__unculturedTarzetta;
OTU1063	8	0	0	0	0	0	9	0	0	k__Fungi;p__Ascomycota;c__Pezizomycetes;o__Pezizales;f__Pyronemataceae;g__unidentified;s__unculturedTrichophaea;
OTU1064	66	38	11	1	4	7	14	8108	19093	k__Fungi;p__Ascomycota;c__Pezizomycetes;o__Pezizales;f__Pyronemataceae;g__unidentified;s__unculturedWilcoxina;
OTU1065	0	0	0	5606	0	0	0	0	0	k__Fungi;p__Ascomycota;c__Pezizomycetes;o__Pezizales;f__Sarcosomataceae;g__Pseudoplectania;s__Pseudoplectania_nigrella;
OTU1066	0	0	0	0	0	0	13	1	13	k__Fungi;p__Ascomycota;c__Pezizomycetes;o__Pezizales;f__Sarcosomataceae;g__Strumella;s__Strumella_griseola;
OTU1067	0	14	0	5	24	0	0	0	4	k__Fungi;p__Ascomycota;c__Pezizomycetes;o__Pezizales;f__Sarcosomataceae;g__Strumella;s__Strumella_sp_I270;
OTU1068	0	0	2	0	0	0	0	0	0	k__Fungi;p__Ascomycota;c__Pezizomycetes;o__Pezizales;f__Sarcosomataceae;g__unidentified;s__sarcosomataceous_endophyte_E99297;
OTU1069	0	0	0	0	1	0	0	4	0	k__Fungi;p__Ascomycota;c__Pezizomycetes;o__Pezizales;f__Tuberaceae;g__Labyrinthomyces;s__Labyrinthomyces_sp_JT27750;
OTU1070	0	0	3	4	0	5	1	3	0	k__Fungi;p__Ascomycota;c__Pezizomycetes;o__Pezizales;f__Tuberaceae;g__Tuber;s__Tuber_californicum;
OTU1071	1	1	0	0	0	0	0	0	0	k__Fungi;p__Ascomycota;c__Pezizomycetes;o__Pezizales;f__Tuberaceae;g__Tuber;s__Tuber_indicum;
OTU1072	0	0	0	0	0	0	0	7	0	k__Fungi;p__Ascomycota;c__Pezizomycetes;o__Pezizales;f__Tuberaceae;g__Tuber;s__Tuber_separans;
OTU1073	31	0	0	0	0	6	5	8	0	k__Fungi;p__Ascomycota;c__Pezizomycetes;o__Pezizales;f__Tuberaceae;g__Tuber;s__Tuber_sp.;
OTU1074	1	0	3	7	0	5	5	4	4	k__Fungi;p__Ascomycota;c__Pezizomycetes;o__Pezizales;f__Tuberaceae;g__Tuber;s__Tuber_sp_GB_2012e;
OTU1075	0	0	0	0	0	0	88	0	0	k__Fungi;p__Ascomycota;c__Pezizomycetes;o__Pezizales;f__Tuberaceae;g__Tuber;s__Tuber_sp_T6_HKAS45388a;
OTU1076	0	0	0	10	0	0	1	0	0	k__Fungi;p__Ascomycota;c__Pezizomycetes;o__Pezizales;f__Tuberaceae;g__unidentified;s__unculturedTuber;
OTU1077	0	0	0	0	0	3	0	0	0	k__Fungi;p__Ascomycota;c__Pezizomycetes;o__Pezizales;f__Tuberaceae;g__unidentified;s__unculturedTuberaceae;
OTU1078	12	0	0	0	0	0	0	0	0	k__Fungi;p__Ascomycota;c__Pezizomycetes;o__Pezizales;f__unidentified;g__unidentified;s__Pezizales_sp_LB_P4;
OTU1079	9	1	0	21	326	2	1	8	3	k__Fungi;p__Ascomycota;c__Pezizomycetes;o__Pezizales;f__unidentified;g__unidentified;s__unculturedPezizales;
OTU1080	0	0	0	0	19	0	0	0	0	k__Fungi;p__Ascomycota;c__Pezizomycetes;o__unidentified;f__unidentified;g__unidentified;s__Pezizomycetes_sp_11217B;
OTU1081	0	0	0	0	1	0	0	4	0	k__Fungi;p__Ascomycota;c__Pezizomycetes;o__unidentified;f__unidentified;g__unidentified;s__Pezizomycetes_sp_BLD9;
OTU1082	0	0	0	0	0	0	5	0	0	k__Fungi;p__Ascomycota;c__Pezizomycetes;o__unidentified;f__unidentified;g__unidentified;s__Pezizomycetes_sp_genotype_323;
OTU1083	8	1	0	0	0	0	0	0	0	k__Fungi;p__Ascomycota;c__Pezizomycetes;o__unidentified;f__unidentified;g__unidentified;s__Pezizomycetes_sp_genotype_38;
OTU1084	8	0	0	2	23	15	0	13	3	k__Fungi;p__Ascomycota;c__Pezizomycetes;o__unidentified;f__unidentified;g__unidentified;s__Pezizomycetes_sp_genotype_544;
OTU1085	1	0	0	1	0	0	0	1	0	k__Fungi;p__Ascomycota;c__Pezizomycetes;o__unidentified;f__unidentified;g__unidentified;s__Pezizomycetes_sp_genotype_96;
OTU1086	0	0	0	15	2	31	0	0	0	k__Fungi;p__Ascomycota;c__Pezizomycetes;o__unidentified;f__unidentified;g__unidentified;s__unculturedPezizomycetes;
OTU1087	3	0	0	0	130	0	0	0	0	k__Fungi;p__Ascomycota;c__Pneumocystidomycetes;o__Pneumocystidales;f__Pneumocystidaceae;g__Pneumocystis;s__Pneumocystis_gerbil;
OTU1088	3	3	0	1	0	2	0	0	2	k__Fungi;p__Ascomycota;c__Saccharomycetes;o__Saccharomycetales;f__Dipodascaceae;g__Galactomyces;s__Galactomyces_geotrichum;
OTU1089	0	0	0	0	0	1	5	2	0	k__Fungi;p__Ascomycota;c__Saccharomycetes;o__Saccharomycetales;f__Dipodascaceae;g__Galactomyces;s__Galactomyces_sp_UAS024;
OTU1090	0	0	0	4	0	0	0	0	0	k__Fungi;p__Ascomycota;c__Saccharomycetes;o__Saccharomycetales;f__Dipodascaceae;g__Geotrichum;s__Geotrichum_gigas;
OTU1091	0	0	1	1	0	1	2	0	0	k__Fungi;p__Ascomycota;c__Saccharomycetes;o__Saccharomycetales;f__Dipodascaceae;g__Geotrichum;s__Geotrichum_sp_olrim197;
OTU1092	0	0	0	0	0	1	1	0	0	k__Fungi;p__Ascomycota;c__Saccharomycetes;o__Saccharomycetales;f__Eremotheciaceae;g__Eremothecium;s__Eremothecium_gossypii;
OTU1093	0	0	0	0	0	12	0	0	0	k__Fungi;p__Ascomycota;c__Saccharomycetes;o__Saccharomycetales;f__Incertae_sedis;g__Candida;s__Candida_atbi;
OTU1094	0	0	0	3	1	1	0	1	0	k__Fungi;p__Ascomycota;c__Saccharomycetes;o__Saccharomycetales;f__Incertae_sedis;g__Candida;s__Candida_choctaworum;
OTU1095	0	8	2	2	1	0	0	0	0	k__Fungi;p__Ascomycota;c__Saccharomycetes;o__Saccharomycetales;f__Incertae_sedis;g__Candida;s__Candida_danielliae;
OTU1096	0	0	0	0	0	0	0	0	3	k__Fungi;p__Ascomycota;c__Saccharomycetes;o__Saccharomycetales;f__Incertae_sedis;g__Candida;s__Candida_diversa;
OTU1097	0	0	0	0	0	224	0	15	0	k__Fungi;p__Ascomycota;c__Saccharomycetes;o__Saccharomycetales;f__Incertae_sedis;g__Candida;s__Candida_fermenticarens;
OTU1098	0	0	0	0	109	0	0	0	0	k__Fungi;p__Ascomycota;c__Saccharomycetes;o__Saccharomycetales;f__Incertae_sedis;g__Candida;s__Candida_freyschussii;
OTU1099	1	3	0	0	0	0	0	0	0	k__Fungi;p__Ascomycota;c__Saccharomycetes;o__Saccharomycetales;f__Incertae_sedis;g__Candida;s__Candida_galli;
OTU1100	13	0	0	0	1	0	0	0	0	k__Fungi;p__Ascomycota;c__Saccharomycetes;o__Saccharomycetales;f__Incertae_sedis;g__Candida;s__Candida_glaebosa;
OTU1101	1	1	0	1	0	0	0	0	0	k__Fungi;p__Ascomycota;c__Saccharomycetes;o__Saccharomycetales;f__Incertae_sedis;g__Candida;s__Candida_hispaniensis;
OTU1102	0	4	1	0	0	0	0	0	0	k__Fungi;p__Ascomycota;c__Saccharomycetes;o__Saccharomycetales;f__Incertae_sedis;g__Candida;s__Candida_intermedia;
OTU1103	0	0	0	0	0	1	6	0	1	k__Fungi;p__Ascomycota;c__Saccharomycetes;o__Saccharomycetales;f__Incertae_sedis;g__Candida;s__Candida_lessepsii;
OTU1104	0	0	0	0	0	42	1	0	12	k__Fungi;p__Ascomycota;c__Saccharomycetes;o__Saccharomycetales;f__Incertae_sedis;g__Candida;s__Candida_magnoliae;
OTU1105	0	2	1	0	0	0	0	0	0	k__Fungi;p__Ascomycota;c__Saccharomycetes;o__Saccharomycetales;f__Incertae_sedis;g__Candida;s__Candida_picinguabensis;
OTU1106	0	0	0	0	3	0	0	0	0	k__Fungi;p__Ascomycota;c__Saccharomycetes;o__Saccharomycetales;f__Incertae_sedis;g__Candida;s__Candida_plutei;
OTU1107	0	0	0	0	0	0	0	6	0	k__Fungi;p__Ascomycota;c__Saccharomycetes;o__Saccharomycetales;f__Incertae_sedis;g__Candida;s__Candida_prunicola;
OTU1108	0	0	0	0	8	0	0	0	0	k__Fungi;p__Ascomycota;c__Saccharomycetes;o__Saccharomycetales;f__Incertae_sedis;g__Candida;s__Candida_rugopelliculosa;
OTU1109	0	0	0	0	1	2	0	0	0	k__Fungi;p__Ascomycota;c__Saccharomycetes;o__Saccharomycetales;f__Incertae_sedis;g__Candida;s__Candida_santamariae;
OTU1110	0	0	0	0	0	0	0	2	0	k__Fungi;p__Ascomycota;c__Saccharomycetes;o__Saccharomycetales;f__Incertae_sedis;g__Candida;s__Candida_saopaulonensis;
OTU1111	0	0	2	0	0	0	0	0	0	k__Fungi;p__Ascomycota;c__Saccharomycetes;o__Saccharomycetales;f__Incertae_sedis;g__Candida;s__Candida_solani;
OTU1112	0	1	0	6	0	0	0	0	0	k__Fungi;p__Ascomycota;c__Saccharomycetes;o__Saccharomycetales;f__Incertae_sedis;g__Candida;s__Candida_sp_AS23478;
OTU1113	0	0	0	0	1	0	11	0	0	k__Fungi;p__Ascomycota;c__Saccharomycetes;o__Saccharomycetales;f__Incertae_sedis;g__Candida;s__Candida_sp_AS23479;
OTU1114	5	9876	1	1	3	0	0	0	0	k__Fungi;p__Ascomycota;c__Saccharomycetes;o__Saccharomycetales;f__Incertae_sedis;g__Candida;s__Candida_sp_CBS_11774;
OTU1115	5	0	0	0	0	1	0	0	0	k__Fungi;p__Ascomycota;c__Saccharomycetes;o__Saccharomycetales;f__Incertae_sedis;g__Candida;s__Candida_sp_EJ3M01;
OTU1116	4	0	0	0	0	2	6	0	0	k__Fungi;p__Ascomycota;c__Saccharomycetes;o__Saccharomycetales;f__Incertae_sedis;g__Candida;s__Candida_sp_EN15M01;
OTU1117	1	0	0	0	2	0	0	0	0	k__Fungi;p__Ascomycota;c__Saccharomycetes;o__Saccharomycetales;f__Incertae_sedis;g__Candida;s__Candida_sp_GJ10M02;
OTU1118	73	2	0	0	0	0	0	1	0	k__Fungi;p__Ascomycota;c__Saccharomycetes;o__Saccharomycetales;f__Incertae_sedis;g__Candida;s__Candida_sp_GY3M02;
OTU1119	31	0	0	0	58	0	0	0	0	k__Fungi;p__Ascomycota;c__Saccharomycetes;o__Saccharomycetales;f__Incertae_sedis;g__Candida;s__Candida_sp_GY43S04;
OTU1120	3	0	0	0	0	0	0	0	0	k__Fungi;p__Ascomycota;c__Saccharomycetes;o__Saccharomycetales;f__Incertae_sedis;g__Candida;s__Candida_sp_HNX16_2;
OTU1121	2	0	0	0	0	0	0	0	0	k__Fungi;p__Ascomycota;c__Saccharomycetes;o__Saccharomycetales;f__Incertae_sedis;g__Candida;s__Candida_sp_LCF_105;
OTU1122	0	0	5	0	0	0	0	0	0	k__Fungi;p__Ascomycota;c__Saccharomycetes;o__Saccharomycetales;f__Incertae_sedis;g__Candida;s__Candida_sp_LCF_115;
OTU1123	0	0	0	0	0	2	0	0	0	k__Fungi;p__Ascomycota;c__Saccharomycetes;o__Saccharomycetales;f__Incertae_sedis;g__Candida;s__Candida_sp_LCF_15;
OTU1124	14	59	13	0	3	0	0	0	0	k__Fungi;p__Ascomycota;c__Saccharomycetes;o__Saccharomycetales;f__Incertae_sedis;g__Candida;s__Candida_sp_LF_W28;
OTU1125	0	0	0	0	0	0	2	1	6	k__Fungi;p__Ascomycota;c__Saccharomycetes;o__Saccharomycetales;f__Incertae_sedis;g__Candida;s__Candida_sp_MY9_2;
OTU1126	0	0	0	0	0	0	2	0	0	k__Fungi;p__Ascomycota;c__Saccharomycetes;o__Saccharomycetales;f__Incertae_sedis;g__Candida;s__Candida_sp_NRRL_Y_27117;
OTU1127	0	2	0	0	0	0	0	0	0	k__Fungi;p__Ascomycota;c__Saccharomycetes;o__Saccharomycetales;f__Incertae_sedis;g__Candida;s__Candida_sp_NRRL_Y_27161;
OTU1128	2	0	826	0	0	0	0	0	0	k__Fungi;p__Ascomycota;c__Saccharomycetes;o__Saccharomycetales;f__Incertae_sedis;g__Candida;s__Candida_sp_NRRL_YB_2263;
OTU1129	0	0	0	0	0	4	4	0	0	k__Fungi;p__Ascomycota;c__Saccharomycetes;o__Saccharomycetales;f__Incertae_sedis;g__Candida;s__Candida_sp_SBOSO;
OTU1130	1	0	0	0	0	0	2	1	0	k__Fungi;p__Ascomycota;c__Saccharomycetes;o__Saccharomycetales;f__Incertae_sedis;g__Candida;s__Candida_tropicalis;
OTU1131	0	0	0	0	0	603	0	181	0	k__Fungi;p__Ascomycota;c__Saccharomycetes;o__Saccharomycetales;f__Incertae_sedis;g__Kodamaea;s__Kodamaea_kakaduensis;
OTU1132	2	0	0	0	0	0	0	0	0	k__Fungi;p__Ascomycota;c__Saccharomycetes;o__Saccharomycetales;f__Incertae_sedis;g__Sporopachydermia;s__Sporopachydermia_lactativora;
OTU1133	0	0	0	0	0	0	0	0	2	k__Fungi;p__Ascomycota;c__Saccharomycetes;o__Saccharomycetales;f__Incertae_sedis;g__Wickerhamomyces;s__Wickerhamomyces_lynferdii;
OTU1134	0	0	0	0	0	0	2	0	0	k__Fungi;p__Ascomycota;c__Saccharomycetes;o__Saccharomycetales;f__Lipomycetaceae;g__Lipomyces;s__Lipomyces_oligophaga;
OTU1135	0	0	4	0	0	0	0	0	0	k__Fungi;p__Ascomycota;c__Saccharomycetes;o__Saccharomycetales;f__Metschnikowiaceae;g__Clavispora;s__Clavispora_lusitaniae;
OTU1136	0	0	0	11	0	0	0	0	0	k__Fungi;p__Ascomycota;c__Saccharomycetes;o__Saccharomycetales;f__Metschnikowiaceae;g__Clavispora;s__Clavispora_reshetovae;
OTU1137	0	0	0	14	0	0	0	0	0	k__Fungi;p__Ascomycota;c__Saccharomycetes;o__Saccharomycetales;f__Metschnikowiaceae;g__Metschnikowia;s__Metschnikowia_australis;
OTU1138	0	0	1	52	0	0	0	0	0	k__Fungi;p__Ascomycota;c__Saccharomycetes;o__Saccharomycetales;f__Metschnikowiaceae;g__Metschnikowia;s__Metschnikowia_drosophilae;
OTU1139	0	0	0	5	0	1	0	0	0	k__Fungi;p__Ascomycota;c__Saccharomycetes;o__Saccharomycetales;f__Metschnikowiaceae;g__Metschnikowia;s__Metschnikowia_shivogae;
OTU1140	3	6	0	0	0	1	0	0	0	k__Fungi;p__Ascomycota;c__Saccharomycetes;o__Saccharomycetales;f__Metschnikowiaceae;g__Metschnikowia;s__Metschnikowia_sp_JJW_2009a;
OTU1141	0	0	2	0	3	0	4	1	0	k__Fungi;p__Ascomycota;c__Saccharomycetes;o__Saccharomycetales;f__Metschnikowiaceae;g__Metschnikowia;s__Metschnikowia_sp_SUB_04_3071;
OTU1142	0	0	1	0	12	0	0	0	0	k__Fungi;p__Ascomycota;c__Saccharomycetes;o__Saccharomycetales;f__Metschnikowiaceae;g__Metschnikowia;s__Metschnikowia_viticola;
OTU1143	0	0	0	0	0	5	0	0	0	k__Fungi;p__Ascomycota;c__Saccharomycetes;o__Saccharomycetales;f__Pichiaceae;g__Brettanomyces;s__Brettanomyces_custersianus;
OTU1144	0	0	0	1	0	0	0	1	0	k__Fungi;p__Ascomycota;c__Saccharomycetes;o__Saccharomycetales;f__Pichiaceae;g__Kregervanrija;s__Kregervanrija_delftensis;
OTU1145	1327	0	0	0	0	0	0	0	0	k__Fungi;p__Ascomycota;c__Saccharomycetes;o__Saccharomycetales;f__Pichiaceae;g__Pichia;s__Pichia_sp_BET4;
OTU1146	1	0	0	2	0	0	0	2	0	k__Fungi;p__Ascomycota;c__Saccharomycetes;o__Saccharomycetales;f__Pichiaceae;g__Pichia;s__Pichia_sp_SCN_2006a;
OTU1147	2	0	0	0	2	0	0	0	0	k__Fungi;p__Ascomycota;c__Saccharomycetes;o__Saccharomycetales;f__Pichiaceae;g__Saturnispora;s__Saturnispora_quitensis;
OTU1148	0	0	1	0	1	8	0	6	0	k__Fungi;p__Ascomycota;c__Saccharomycetes;o__Saccharomycetales;f__Pichiaceae;g__Yamadazyma;s__Yamadazyma_triangularis;
OTU1149	5	2	1	4	24	0	0	0	0	k__Fungi;p__Ascomycota;c__Saccharomycetes;o__Saccharomycetales;f__Saccharomycetaceae;g__Debaryomyces;s__Debaryomyces_pseudopolymorphus;
OTU1150	0	0	6	0	0	6	1	0	0	k__Fungi;p__Ascomycota;c__Saccharomycetes;o__Saccharomycetales;f__Saccharomycetaceae;g__Debaryomyces;s__Debaryomyces_sp_R344;
OTU1151	0	0	0	0	0	0	30	0	0	k__Fungi;p__Ascomycota;c__Saccharomycetes;o__Saccharomycetales;f__Saccharomycetaceae;g__Kazachstania;s__Kazachstania_aerobia;
OTU1152	0	0	1	1	0	0	0	0	0	k__Fungi;p__Ascomycota;c__Saccharomycetes;o__Saccharomycetales;f__Saccharomycetaceae;g__Saccharomyces;s__Saccharomyces_bayanus;
OTU1153	24	85	21	13	2	2	3	6	1	k__Fungi;p__Ascomycota;c__Saccharomycetes;o__Saccharomycetales;f__Saccharomycetaceae;g__Saccharomyces;s__Saccharomyces_cerevisiae;
OTU1154	1	0	2	0	0	0	0	0	0	k__Fungi;p__Ascomycota;c__Saccharomycetes;o__Saccharomycetales;f__Saccharomycetaceae;g__Saccharomyces;s__Saccharomyces_eubayanus;
OTU1155	316	50	42	183	0	7	158	44	8	k__Fungi;p__Ascomycota;c__Saccharomycetes;o__Saccharomycetales;f__Saccharomycetaceae;g__Saccharomyces;s__Saccharomyces_kudriavzevii;
OTU1156	132	41	29	27	0	0	0	0	0	k__Fungi;p__Ascomycota;c__Saccharomycetes;o__Saccharomycetales;f__Saccharomycetaceae;g__Saccharomyces;s__Saccharomyces_mikatae;
OTU1157	18	7	6	0	0	2	0	10	0	k__Fungi;p__Ascomycota;c__Saccharomycetes;o__Saccharomycetales;f__Saccharomycetaceae;g__Saccharomyces;s__Saccharomyces_paradoxus;
OTU1158	0	9	2	0	0	0	0	3	0	k__Fungi;p__Ascomycota;c__Saccharomycetes;o__Saccharomycetales;f__Saccharomycetaceae;g__Saccharomyces;s__Saccharomyces_pastorianus;
OTU1159	24	23	13	3	0	2	65	2	1	k__Fungi;p__Ascomycota;c__Saccharomycetes;o__Saccharomycetales;f__Saccharomycetaceae;g__Saccharomyces;s__Saccharomyces_spencerorum;
OTU1160	0	0	0	0	0	0	3	0	0	k__Fungi;p__Ascomycota;c__Saccharomycetes;o__Saccharomycetales;f__Saccharomycetaceae;g__Tetrapisispora;s__Tetrapisispora_sp_SJ6S04;
OTU1161	2	0	0	0	0	0	0	0	0	k__Fungi;p__Ascomycota;c__Saccharomycetes;o__Saccharomycetales;f__Saccharomycetaceae;g__Torulaspora;s__Torulaspora_delbrueckii;
OTU1162	0	0	0	0	22	21	133	161	8	k__Fungi;p__Ascomycota;c__Saccharomycetes;o__Saccharomycetales;f__Saccharomycetaceae;g__Vanderwaltozyma;s__Vanderwaltozyma_polyspora;
OTU1163	0	0	0	2	0	0	0	0	0	k__Fungi;p__Ascomycota;c__Saccharomycetes;o__Saccharomycetales;f__Saccharomycetaceae;g__Zygosaccharomyces;s__Zygosaccharomyces_bisporus;
OTU1164	0	0	0	0	0	0	2	0	0	k__Fungi;p__Ascomycota;c__Saccharomycetes;o__Saccharomycetales;f__Saccharomycetaceae;g__Zygosaccharomyces;s__Zygosaccharomyces_rouxii;
OTU1165	0	0	0	0	0	0	0	6	0	k__Fungi;p__Ascomycota;c__Saccharomycetes;o__Saccharomycetales;f__Saccharomycodaceae;g__Saccharomycodes;s__Saccharomycodes_ludwigii;
OTU1166	4	0	0	0	0	0	0	0	0	k__Fungi;p__Ascomycota;c__Saccharomycetes;o__Saccharomycetales;f__Saccharomycopsidaceae;g__Saccharomycopsis;s__Saccharomycopsis_fibuligera;
OTU1167	0	0	0	0	0	0	4	0	0	k__Fungi;p__Ascomycota;c__Saccharomycetes;o__Saccharomycetales;f__Saccharomycopsidaceae;g__Saccharomycopsis;s__Saccharomycopsis_javanensis;
OTU1168	0	0	0	0	0	36	0	0	0	k__Fungi;p__Ascomycota;c__Saccharomycetes;o__Saccharomycetales;f__Trichomonascaceae;g__Blastobotrys;s__Blastobotrys_sp_MUCL_7707;
OTU1169	0	0	0	0	0	4	1	0	1	k__Fungi;p__Ascomycota;c__Saccharomycetes;o__Saccharomycetales;f__Trichomonascaceae;g__Blastobotrys;s__Blastobotrys_sp_NRRL_YB_1343;
OTU1170	2	0	0	0	0	0	0	2	0	k__Fungi;p__Ascomycota;c__Saccharomycetes;o__Saccharomycetales;f__Trichomonascaceae;g__Sugiyamaella;s__Sugiyamaella_sp_BG090809684222;
OTU1171	0	0	0	0	0	2	1	2	0	k__Fungi;p__Ascomycota;c__Saccharomycetes;o__Saccharomycetales;f__Trichomonascaceae;g__Trichomonascus;s__Trichomonascus_ciferrii;
OTU1172	0	13	0	0	0	0	0	1	0	k__Fungi;p__Ascomycota;c__Saccharomycetes;o__Saccharomycetales;f__Trichomonascaceae;g__Zygoascus;s__Zygoascus_hellenicus;
OTU1173	3	0	0	0	0	0	0	1	0	k__Fungi;p__Ascomycota;c__Saccharomycetes;o__unidentified;f__unidentified;g__unidentified;s__saccharomycete_sp_NZSBHB_Te_Awa1;
OTU1174	0	6	0	0	0	0	0	0	0	k__Fungi;p__Ascomycota;c__Saccharomycetes;o__unidentified;f__unidentified;g__unidentified;s__saccharomycete_sp_P20;
OTU1175	1	36	2	3	2	0	0	0	0	k__Fungi;p__Ascomycota;c__Saccharomycetes;o__unidentified;f__unidentified;g__unidentified;s__Saccharomycetes_sp_HZ184;
OTU1176	1	2	0	0	0	0	5	2	9	k__Fungi;p__Ascomycota;c__Saccharomycetes;o__unidentified;f__unidentified;g__unidentified;s__unculturedSaccharomycetales;
OTU1177	0	0	0	1	0	71	793	109	450	k__Fungi;p__Ascomycota;c__Saccharomycetes;o__unidentified;f__unidentified;g__unidentified;s__unculturedSaccharomycetes;
OTU1178	1	1	0	0	0	14	0	2	0	k__Fungi;p__Ascomycota;c__Schizosaccharomycetes;o__Schizosaccharomycetales;f__Schizosaccharomycetaceae;g__Schizosaccharomyces;s__Schizosaccharomyces_cryophilus;
OTU1179	2	0	0	0	0	0	0	1	0	k__Fungi;p__Ascomycota;c__Schizosaccharomycetes;o__Schizosaccharomycetales;f__Schizosaccharomycetaceae;g__Schizosaccharomyces;s__Schizosaccharomyces_pombe;
OTU1180	0	0	0	0	0	0	1	0	2	k__Fungi;p__Ascomycota;c__Sordariomycetes;o__Chaetosphaeriales;f__Chaetosphaeriaceae;g__Chaetosphaeria;s__Chaetosphaeria_metallicans;
OTU1181	25	4	0	21	0	0	4	0	0	k__Fungi;p__Ascomycota;c__Sordariomycetes;o__Chaetosphaeriales;f__Chaetosphaeriaceae;g__Chaetosphaeria;s__Chaetosphaeria_myriocarpa;
OTU1182	4	3	0	0	0	0	0	0	0	k__Fungi;p__Ascomycota;c__Sordariomycetes;o__Chaetosphaeriales;f__Chaetosphaeriaceae;g__Chaetosphaeria;s__Chaetosphaeria_sp_TMS_2011;
OTU1183	0	0	2	0	1	0	0	0	0	k__Fungi;p__Ascomycota;c__Sordariomycetes;o__Chaetosphaeriales;f__Chaetosphaeriaceae;g__Chloridium;s__Chloridium_sp_TMS_2011;
OTU1184	3	0	0	0	0	0	0	0	0	k__Fungi;p__Ascomycota;c__Sordariomycetes;o__Chaetosphaeriales;f__Chaetosphaeriaceae;g__Kylindria;s__Kylindria_peruamazonensis;
OTU1185	7	0	0	0	0	0	0	0	0	k__Fungi;p__Ascomycota;c__Sordariomycetes;o__Chaetosphaeriales;f__Chaetosphaeriaceae;g__Menispora;s__Menispora_ciliata;
OTU1186	0	0	0	3	0	0	0	2	0	k__Fungi;p__Ascomycota;c__Sordariomycetes;o__Chaetosphaeriales;f__Chaetosphaeriaceae;g__Menispora;s__Menispora_manitobaensis;
OTU1187	76	53	0	0	0	0	1	0	0	k__Fungi;p__Ascomycota;c__Sordariomycetes;o__Chaetosphaeriales;f__Chaetosphaeriaceae;g__unidentified;s__unculturedChaetosphaeria;
OTU1188	1	0	0	1	0	1	0	0	0	k__Fungi;p__Ascomycota;c__Sordariomycetes;o__Chaetosphaeriales;f__Chaetosphaeriaceae;g__unidentified;s__unculturedChloridium;
OTU1189	0	0	1	2	3	0	0	0	0	k__Fungi;p__Ascomycota;c__Sordariomycetes;o__Coniochaetales;f__Coniochaetaceae;g__Coniochaeta;s__Coniochaeta_sp_FRL;
OTU1190	0	0	0	0	0	4	0	0	0	k__Fungi;p__Ascomycota;c__Sordariomycetes;o__Coniochaetales;f__Coniochaetaceae;g__Lecythophora;s__Lecythophora_sp_I45;
OTU1191	0	0	2	2	1	0	0	0	0	k__Fungi;p__Ascomycota;c__Sordariomycetes;o__Coniochaetales;f__Coniochaetaceae;g__Lecythophora;s__Lecythophora_sp_olrim15;
OTU1192	1	0	6	14	70	2	1	1	0	k__Fungi;p__Ascomycota;c__Sordariomycetes;o__Coniochaetales;f__Coniochaetaceae;g__Lecythophora;s__Lecythophora_sp_TMS_2011;
OTU1193	0	0	0	4	0	0	0	0	0	k__Fungi;p__Ascomycota;c__Sordariomycetes;o__Coniochaetales;f__Coniochaetaceae;g__Lecythophora;s__Lecythophora_sp_UM123;
OTU1194	78	1	11	0	0	2	0	0	0	k__Fungi;p__Ascomycota;c__Sordariomycetes;o__Coniochaetales;f__unidentified;g__unidentified;s__unculturedConiochaetales;
OTU1195	0	4	0	1	0	2	0	1	0	k__Fungi;p__Ascomycota;c__Sordariomycetes;o__Coniochaetales;f__unidentified;g__unidentified;s__unculturedfungus;
OTU1196	2	4	0	0	0	0	0	0	0	k__Fungi;p__Ascomycota;c__Sordariomycetes;o__Diaporthales;f__Diaporthaceae;g__Diaporthe;s__Diaporthe_sp_1_01;
OTU1197	1	0	0	0	0	0	0	1	0	k__Fungi;p__Ascomycota;c__Sordariomycetes;o__Diaporthales;f__Diaporthaceae;g__Diaporthe;s__Diaporthe_sp_1_27;
OTU1198	0	0	0	1	1	0	0	0	0	k__Fungi;p__Ascomycota;c__Sordariomycetes;o__Diaporthales;f__Diaporthaceae;g__Diaporthe;s__Diaporthe_sp_1_41;
OTU1199	4	0	0	0	0	0	0	0	0	k__Fungi;p__Ascomycota;c__Sordariomycetes;o__Diaporthales;f__Diaporthaceae;g__Diaporthe;s__Diaporthe_sp_XL_B18;
OTU1200	2	0	0	0	0	0	0	0	0	k__Fungi;p__Ascomycota;c__Sordariomycetes;o__Diaporthales;f__Gnomoniaceae;g__Apiognomonia;s__Discula_quercina;
OTU1201	3	3	20	0	0	0	0	0	0	k__Fungi;p__Ascomycota;c__Sordariomycetes;o__Diaporthales;f__Gnomoniaceae;g__Gnomonia;s__Gnomonia_mirabilis;
OTU1202	0	0	0	3	0	0	0	0	0	k__Fungi;p__Ascomycota;c__Sordariomycetes;o__Diaporthales;f__Gnomoniaceae;g__Gnomonia;s__Gnomonia_sp_CBS_85079;
OTU1203	2	0	0	0	0	0	0	0	0	k__Fungi;p__Ascomycota;c__Sordariomycetes;o__Diaporthales;f__Gnomoniaceae;g__Plagiostoma;s__Plagiostoma_bavaricum;
OTU1204	0	0	10	1	0	0	0	0	0	k__Fungi;p__Ascomycota;c__Sordariomycetes;o__Diaporthales;f__Incertae_sedis;g__Valsaria;s__Valsaria_ceratoniae;
OTU1205	2	0	0	0	0	0	0	0	0	k__Fungi;p__Ascomycota;c__Sordariomycetes;o__Diaporthales;f__Melanconidaceae;g__Sydowiella;s__Sydowiella_fenestrans;
OTU1206	0	0	0	5	0	0	0	0	0	k__Fungi;p__Ascomycota;c__Sordariomycetes;o__Diaporthales;f__Schizoparmaceae;g__Coniella;s__Coniella_fragariae;
OTU1207	3	0	1	0	0	0	0	0	0	k__Fungi;p__Ascomycota;c__Sordariomycetes;o__Diaporthales;f__Schizoparmaceae;g__Coniella;s__Coniella_granati;
OTU1208	0	0	0	0	0	0	2	0	1	k__Fungi;p__Ascomycota;c__Sordariomycetes;o__Diaporthales;f__Sydowiellaceae;g__Hapalocystis;s__Hapalocystis_berkeleyi;
OTU1209	1	0	3	3	0	0	0	0	0	k__Fungi;p__Ascomycota;c__Sordariomycetes;o__Diaporthales;f__unidentified;g__unidentified;s__Diaporthales_sp_E6927e;
OTU1210	1	0	0	5	0	0	0	0	0	k__Fungi;p__Ascomycota;c__Sordariomycetes;o__Diaporthales;f__unidentified;g__unidentified;s__unidentified_sp.;
OTU1211	41	0	0	0	0	0	0	0	0	k__Fungi;p__Ascomycota;c__Sordariomycetes;o__Diaporthales;f__Valsaceae;g__Cryptosporella;s__Cryptosporella_corylina;
OTU1212	12	0	0	0	0	0	0	0	0	k__Fungi;p__Ascomycota;c__Sordariomycetes;o__Diaporthales;f__Valsaceae;g__Gnomoniella;s__Gnomoniella_alnobetulae;
OTU1213	6	0	0	0	0	0	0	0	0	k__Fungi;p__Ascomycota;c__Sordariomycetes;o__Diaporthales;f__Valsaceae;g__Phomopsis;s__Phomopsis_chimonanthi;
OTU1214	500	0	0	0	0	0	0	0	0	k__Fungi;p__Ascomycota;c__Sordariomycetes;o__Diaporthales;f__Valsaceae;g__Phomopsis;s__Phomopsis_columnaris;
OTU1215	3	0	0	0	0	0	0	0	0	k__Fungi;p__Ascomycota;c__Sordariomycetes;o__Diaporthales;f__Valsaceae;g__Phomopsis;s__Phomopsis_sp_CPK3468;
OTU1216	1	0	0	1	0	0	0	0	0	k__Fungi;p__Ascomycota;c__Sordariomycetes;o__Diaporthales;f__Valsaceae;g__Phomopsis;s__Phomopsis_sp_ESGA1;
OTU1217	1	0	0	0	0	0	0	1	0	k__Fungi;p__Ascomycota;c__Sordariomycetes;o__Diaporthales;f__Valsaceae;g__Phomopsis;s__Phomopsis_sp_GX2_1A;
OTU1218	0	0	0	0	0	0	0	2	0	k__Fungi;p__Ascomycota;c__Sordariomycetes;o__Diaporthales;f__Valsaceae;g__Phomopsis;s__Phomopsis_sp_GX5_2D;
OTU1219	4	0	0	116	0	0	0	0	0	k__Fungi;p__Ascomycota;c__Sordariomycetes;o__Diaporthales;f__Valsaceae;g__Phomopsis;s__Phomopsis_sp_Pr24;
OTU1220	4	0	0	0	0	0	0	0	0	k__Fungi;p__Ascomycota;c__Sordariomycetes;o__Diaporthales;f__Valsaceae;g__Phomopsis;s__Phomopsis_sp_ZS1;
OTU1221	0	3	0	0	0	0	0	0	0	k__Fungi;p__Ascomycota;c__Sordariomycetes;o__Diaporthales;f__Valsaceae;g__Phomopsis;s__Phomopsis_sp_ZZF08;
OTU1222	0	0	0	10	0	0	1	3	0	k__Fungi;p__Ascomycota;c__Sordariomycetes;o__Hypocreales;f__Bionectriaceae;g__Bionectria;s__Bionectria_lucifer;
OTU1223	1	0	1	0	0	0	0	0	0	k__Fungi;p__Ascomycota;c__Sordariomycetes;o__Hypocreales;f__Bionectriaceae;g__Bionectria;s__Bionectria_sp_ASR_301;
OTU1224	0	3	0	0	0	0	0	0	0	k__Fungi;p__Ascomycota;c__Sordariomycetes;o__Hypocreales;f__Bionectriaceae;g__Bionectria;s__Bionectria_sp_CHTAM89;
OTU1225	0	6	0	0	0	0	3	0	0	k__Fungi;p__Ascomycota;c__Sordariomycetes;o__Hypocreales;f__Bionectriaceae;g__Bionectria;s__Bionectria_sp_E27;
OTU1226	1	0	0	11	0	0	1	0	0	k__Fungi;p__Ascomycota;c__Sordariomycetes;o__Hypocreales;f__Bionectriaceae;g__Bionectria;s__Bionectria_sp_INBio2959F;
OTU1227	29	19	0	4	0	0	0	0	0	k__Fungi;p__Ascomycota;c__Sordariomycetes;o__Hypocreales;f__Bionectriaceae;g__Clonostachys;s__Clonostachys_divergens;
OTU1228	57	0	2	7	0	0	0	0	0	k__Fungi;p__Ascomycota;c__Sordariomycetes;o__Hypocreales;f__Bionectriaceae;g__Mycoarachis;s__Mycoarachis_inversa;
OTU1229	0	1	0	10	12	0	0	0	0	k__Fungi;p__Ascomycota;c__Sordariomycetes;o__Hypocreales;f__Bionectriaceae;g__Nectriopsis;s__Nectriopsis_exigua;
OTU1230	0	0	0	0	0	6	1	0	0	k__Fungi;p__Ascomycota;c__Sordariomycetes;o__Hypocreales;f__Bionectriaceae;g__Selinia;s__Selinia_pulchra;
OTU1231	7	0	0	0	0	0	0	0	0	k__Fungi;p__Ascomycota;c__Sordariomycetes;o__Hypocreales;f__Bionectriaceae;g__unidentified;s__Bionectriaceae_sp_NRRL_54009;
OTU1232	153	256	219	0	0	1	0	0	0	k__Fungi;p__Ascomycota;c__Sordariomycetes;o__Hypocreales;f__Bionectriaceae;g__unidentified;s__unculturedBionectria;
OTU1233	0	0	0	0	0	0	0	2	0	k__Fungi;p__Ascomycota;c__Sordariomycetes;o__Hypocreales;f__Bionectriaceae;g__unidentified;s__Verrucostoma_freycinetiae;
OTU1234	0	0	0	0	6	0	0	0	0	k__Fungi;p__Ascomycota;c__Sordariomycetes;o__Hypocreales;f__Clavicipitaceae;g__Beauveria;s__Beauveria_amorpha;
OTU1235	7	0	0	1	0	1	9	1	0	k__Fungi;p__Ascomycota;c__Sordariomycetes;o__Hypocreales;f__Clavicipitaceae;g__Beauveria;s__Beauveria_bassiana;
OTU1236	49	0	1	0	0	2	5	14	0	k__Fungi;p__Ascomycota;c__Sordariomycetes;o__Hypocreales;f__Clavicipitaceae;g__Beauveria;s__Beauveria_tenella;
OTU1237	5	0	0	10	0	0	0	2	0	k__Fungi;p__Ascomycota;c__Sordariomycetes;o__Hypocreales;f__Clavicipitaceae;g__Beauveria;s__Beauveria_velata;
OTU1238	2	0	0	0	0	0	0	0	0	k__Fungi;p__Ascomycota;c__Sordariomycetes;o__Hypocreales;f__Clavicipitaceae;g__Claviceps;s__Claviceps_setariicola;
OTU1239	0	0	0	0	0	0	3	0	0	k__Fungi;p__Ascomycota;c__Sordariomycetes;o__Hypocreales;f__Clavicipitaceae;g__Cordyceps;s__Cordyceps_brongniartii;
OTU1240	0	0	0	0	0	0	10	0	89	k__Fungi;p__Ascomycota;c__Sordariomycetes;o__Hypocreales;f__Clavicipitaceae;g__Cordyceps;s__Cordyceps_gunnii;
OTU1241	20	1	0	0	0	0	0	0	0	k__Fungi;p__Ascomycota;c__Sordariomycetes;o__Hypocreales;f__Clavicipitaceae;g__Cordyceps;s__Cordyceps_pleuricapitata;
OTU1242	0	0	0	0	0	0	0	5	0	k__Fungi;p__Ascomycota;c__Sordariomycetes;o__Hypocreales;f__Clavicipitaceae;g__Cordyceps;s__Cordyceps_sp_3002H;
OTU1243	0	0	0	45	0	0	0	0	0	k__Fungi;p__Ascomycota;c__Sordariomycetes;o__Hypocreales;f__Clavicipitaceae;g__Cordyceps;s__Cordyceps_sp_97003;
OTU1244	2	0	0	0	0	0	0	0	0	k__Fungi;p__Ascomycota;c__Sordariomycetes;o__Hypocreales;f__Clavicipitaceae;g__Cordyceps;s__Cordyceps_sp_BCC23105;
OTU1245	22	0	1	0	0	0	0	0	0	k__Fungi;p__Ascomycota;c__Sordariomycetes;o__Hypocreales;f__Clavicipitaceae;g__Cordyceps;s__Cordyceps_sp_HN_D1;
OTU1246	466	12	1	99	0	1	0	1	0	k__Fungi;p__Ascomycota;c__Sordariomycetes;o__Hypocreales;f__Clavicipitaceae;g__Cordyceps;s__Cordyceps_sp_XSD_72;
OTU1247	2	0	0	0	73	2	0	3	0	k__Fungi;p__Ascomycota;c__Sordariomycetes;o__Hypocreales;f__Clavicipitaceae;g__Cordyceps;s__Cordyceps_tuberculata;
OTU1248	0	0	4	0	0	0	0	0	0	k__Fungi;p__Ascomycota;c__Sordariomycetes;o__Hypocreales;f__Clavicipitaceae;g__Dussiella;s__Dussiella_tuberiformis;
OTU1249	3	0	1	0	0	1	0	0	0	k__Fungi;p__Ascomycota;c__Sordariomycetes;o__Hypocreales;f__Clavicipitaceae;g__Elaphocordyceps;s__Elaphocordyceps_capitata;
OTU1250	2	0	0	0	0	0	0	0	0	k__Fungi;p__Ascomycota;c__Sordariomycetes;o__Hypocreales;f__Clavicipitaceae;g__Elaphocordyceps;s__Elaphocordyceps_longisegmentis;
OTU1251	40	29	41	21	1	0	1	0	0	k__Fungi;p__Ascomycota;c__Sordariomycetes;o__Hypocreales;f__Clavicipitaceae;g__Elaphocordyceps;s__Elaphocordyceps_sp_ENF7;
OTU1252	0	0	0	1	0	1	2	1	0	k__Fungi;p__Ascomycota;c__Sordariomycetes;o__Hypocreales;f__Clavicipitaceae;g__Hypocrella;s__Aschersonia_placenta;
OTU1253	1	0	15	0	0	0	0	0	0	k__Fungi;p__Ascomycota;c__Sordariomycetes;o__Hypocreales;f__Clavicipitaceae;g__Metarhizium;s__Metarhizium_anisopliae;
OTU1254	0	0	8	0	0	0	0	0	0	k__Fungi;p__Ascomycota;c__Sordariomycetes;o__Hypocreales;f__Clavicipitaceae;g__Metarhizium;s__Metarhizium_flavoviride;
OTU1255	4	0	0	0	0	0	0	0	0	k__Fungi;p__Ascomycota;c__Sordariomycetes;o__Hypocreales;f__Clavicipitaceae;g__Metarhizium;s__Metarhizium_lepidiotae;
OTU1256	2	0	0	0	0	0	0	0	0	k__Fungi;p__Ascomycota;c__Sordariomycetes;o__Hypocreales;f__Clavicipitaceae;g__Metarhizium;s__Metarhizium_sp_CENIEN034;
OTU1257	0	0	0	0	0	0	0	2	0	k__Fungi;p__Ascomycota;c__Sordariomycetes;o__Hypocreales;f__Clavicipitaceae;g__Metarhizium;s__unculturedMetarhizium;
OTU1258	0	0	0	12	0	0	1	0	0	k__Fungi;p__Ascomycota;c__Sordariomycetes;o__Hypocreales;f__Clavicipitaceae;g__Neobarya;s__Neobarya_sp_GJS_06_171;
OTU1259	0	0	0	2	0	0	0	0	0	k__Fungi;p__Ascomycota;c__Sordariomycetes;o__Hypocreales;f__Clavicipitaceae;g__Nomuraea;s__Nomuraea_rileyi;
OTU1260	203	3	90	114	92	0	4	0	3	k__Fungi;p__Ascomycota;c__Sordariomycetes;o__Hypocreales;f__Clavicipitaceae;g__Pochonia;s__Pochonia_bulbillosa;
OTU1261	10	0	6	72	2	0	0	0	4	k__Fungi;p__Ascomycota;c__Sordariomycetes;o__Hypocreales;f__Clavicipitaceae;g__Pochonia;s__Pochonia_sp_CBS_20386;
OTU1262	225	21	2	40	24	0	16	3	1	k__Fungi;p__Ascomycota;c__Sordariomycetes;o__Hypocreales;f__Clavicipitaceae;g__Pochonia;s__Pochonia_suchlasporia;
OTU1263	0	0	0	0	0	4	78	0	6	k__Fungi;p__Ascomycota;c__Sordariomycetes;o__Hypocreales;f__Clavicipitaceae;g__unidentified;s__unculturedPochonia;
OTU1264	6	0	0	0	1	0	0	0	0	k__Fungi;p__Ascomycota;c__Sordariomycetes;o__Hypocreales;f__Clavicipitaceae;g__unidentified;s__unculturedTolypocladium;
OTU1265	0	0	0	0	0	0	0	2	0	k__Fungi;p__Ascomycota;c__Sordariomycetes;o__Hypocreales;f__Cordycipitaceae;g__Lecanicillium;s__Lecanicillium_longisporum;
OTU1266	2	0	0	0	0	0	0	0	0	k__Fungi;p__Ascomycota;c__Sordariomycetes;o__Hypocreales;f__Cordycipitaceae;g__Lecanicillium;s__Lecanicillium_psalliotae;
OTU1267	0	0	1	0	50	0	0	2	0	k__Fungi;p__Ascomycota;c__Sordariomycetes;o__Hypocreales;f__Cordycipitaceae;g__Lecanicillium;s__Lecanicillium_sp_KYK00305;
OTU1268	0	0	0	0	0	0	16	0	0	k__Fungi;p__Ascomycota;c__Sordariomycetes;o__Hypocreales;f__Cordycipitaceae;g__Lecanicillium;s__Lecanicillium_tenuipes;
OTU1269	2	0	2	0	3	0	0	0	0	k__Fungi;p__Ascomycota;c__Sordariomycetes;o__Hypocreales;f__Cordycipitaceae;g__Rotiferophthora;s__Rotiferophthora_angustispora;
OTU1270	0	0	0	0	2	0	0	0	0	k__Fungi;p__Ascomycota;c__Sordariomycetes;o__Hypocreales;f__Cordycipitaceae;g__Torrubiella;s__Lecanicillium_lecanii;
OTU1271	9	0	0	0	0	0	0	0	0	k__Fungi;p__Ascomycota;c__Sordariomycetes;o__Hypocreales;f__Hypocreaceae;g__Cladobotryum;s__Cladobotryum_sp_MX535;
OTU1272	119	0	2	0	0	0	0	0	0	k__Fungi;p__Ascomycota;c__Sordariomycetes;o__Hypocreales;f__Hypocreaceae;g__Gliocladium;s__Gliocladium_sp_NRRL_22971;
OTU1273	91	0	0	0	0	0	0	0	0	k__Fungi;p__Ascomycota;c__Sordariomycetes;o__Hypocreales;f__Hypocreaceae;g__Hypocrea;s__Hypocrea_ceracea;
OTU1274	2	1	0	0	0	0	0	0	2	k__Fungi;p__Ascomycota;c__Sordariomycetes;o__Hypocreales;f__Hypocreaceae;g__Hypocrea;s__Hypocrea_lactea;
OTU1275	220	188	110	148	20	40	0	15	2	k__Fungi;p__Ascomycota;c__Sordariomycetes;o__Hypocreales;f__Hypocreaceae;g__Hypocrea;s__Hypocrea_lixii;
OTU1276	0	0	0	0	0	0	0	0	2	k__Fungi;p__Ascomycota;c__Sordariomycetes;o__Hypocreales;f__Hypocreaceae;g__Hypocrea;s__Hypocrea_lutea;
OTU1277	2	0	3	1	0	0	0	4	0	k__Fungi;p__Ascomycota;c__Sordariomycetes;o__Hypocreales;f__Hypocreaceae;g__Hypocrea;s__Hypocrea_minutispora;
OTU1278	912	679	1377	885	289	31	17	70	0	k__Fungi;p__Ascomycota;c__Sordariomycetes;o__Hypocreales;f__Hypocreaceae;g__Hypocrea;s__Hypocrea_pachybasioides;
OTU1279	2	0	0	0	0	0	0	0	0	k__Fungi;p__Ascomycota;c__Sordariomycetes;o__Hypocreales;f__Hypocreaceae;g__Hypocrea;s__Hypocrea_phyllostachydis;
OTU1280	0	1	0	0	3	0	0	0	0	k__Fungi;p__Ascomycota;c__Sordariomycetes;o__Hypocreales;f__Hypocreaceae;g__Hypocrea;s__Hypocrea_sp_EMF24;
OTU1281	0	0	0	2	0	0	0	2	0	k__Fungi;p__Ascomycota;c__Sordariomycetes;o__Hypocreales;f__Hypocreaceae;g__Hypocrea;s__Hypocrea_sp_GJS_93_33;
OTU1282	0	0	0	6	0	0	0	0	0	k__Fungi;p__Ascomycota;c__Sordariomycetes;o__Hypocreales;f__Hypocreaceae;g__Hypocrea;s__Hypocrea_sp_GJS_94_67;
OTU1283	5	9	5	2	2	0	0	9	0	k__Fungi;p__Ascomycota;c__Sordariomycetes;o__Hypocreales;f__Hypocreaceae;g__Hypocrea;s__Hypocrea_sp_IMI_206039;
OTU1284	1	5	6	11	0	4	0	0	0	k__Fungi;p__Ascomycota;c__Sordariomycetes;o__Hypocreales;f__Hypocreaceae;g__Hypocrea;s__Hypocrea_sp_JZ_27;
OTU1285	635	0	0	0	0	1	0	0	0	k__Fungi;p__Ascomycota;c__Sordariomycetes;o__Hypocreales;f__Hypocreaceae;g__Hypocrea;s__Hypocrea_thelephoricola;
OTU1286	9	9	17	49	29	0	0	17	0	k__Fungi;p__Ascomycota;c__Sordariomycetes;o__Hypocreales;f__Hypocreaceae;g__Hypocrea;s__Hypocrea_virens;
OTU1287	0	0	48	0	0	0	0	0	0	k__Fungi;p__Ascomycota;c__Sordariomycetes;o__Hypocreales;f__Hypocreaceae;g__Hypocrea;s__Hypocrea_virescentiflava;
OTU1288	0	0	0	19	0	0	12	0	7	k__Fungi;p__Ascomycota;c__Sordariomycetes;o__Hypocreales;f__Hypocreaceae;g__Hypomyces;s__Hypomyces_armeniacus;
OTU1289	0	0	0	0	0	0	2	0	0	k__Fungi;p__Ascomycota;c__Sordariomycetes;o__Hypocreales;f__Hypocreaceae;g__Hypomyces;s__Hypomyces_aurantius;
OTU1290	0	57	0	0	0	0	0	31	0	k__Fungi;p__Ascomycota;c__Sordariomycetes;o__Hypocreales;f__Hypocreaceae;g__Hypomyces;s__Hypomyces_chlorinigenus;
OTU1291	8	0	0	0	0	0	0	1	0	k__Fungi;p__Ascomycota;c__Sordariomycetes;o__Hypocreales;f__Hypocreaceae;g__Hypomyces;s__Hypomyces_chrysospermus;
OTU1292	0	0	20	0	0	4	15	0	0	k__Fungi;p__Ascomycota;c__Sordariomycetes;o__Hypocreales;f__Hypocreaceae;g__Hypomyces;s__Hypomyces_rosellus;
OTU1293	2	0	0	0	0	0	0	0	0	k__Fungi;p__Ascomycota;c__Sordariomycetes;o__Hypocreales;f__Hypocreaceae;g__Hypomyces;s__Hypomyces_sp_TFC_2007_17;
OTU1294	0	39	0	0	0	0	0	0	0	k__Fungi;p__Ascomycota;c__Sordariomycetes;o__Hypocreales;f__Hypocreaceae;g__Hypomyces;s__unculturedfungus;
OTU1295	5	0	0	0	0	0	0	0	0	k__Fungi;p__Ascomycota;c__Sordariomycetes;o__Hypocreales;f__Hypocreaceae;g__Protocrea;s__Protocrea_farinosa;
OTU1296	0	0	0	0	0	0	0	0	5	k__Fungi;p__Ascomycota;c__Sordariomycetes;o__Hypocreales;f__Hypocreaceae;g__Sepedonium;s__Sepedonium_boletiphagum;
OTU1297	2	16	0	0	0	0	0	0	0	k__Fungi;p__Ascomycota;c__Sordariomycetes;o__Hypocreales;f__Hypocreaceae;g__Sepedonium;s__Sepedonium_chalcipori;
OTU1298	1	1	2	0	0	0	0	0	0	k__Fungi;p__Ascomycota;c__Sordariomycetes;o__Hypocreales;f__Hypocreaceae;g__Sepedonium;s__Sepedonium_tulasneanum;
OTU1299	1	0	0	1	0	0	0	0	0	k__Fungi;p__Ascomycota;c__Sordariomycetes;o__Hypocreales;f__Hypocreaceae;g__Sphaerostilbella;s__Sphaerostilbella_aureonitens;
OTU1300	0	0	3	0	0	0	0	0	0	k__Fungi;p__Ascomycota;c__Sordariomycetes;o__Hypocreales;f__Hypocreaceae;g__Trichoderma;s__Hypocrea_rufa;
OTU1301	1	0	0	0	0	2	0	0	1	k__Fungi;p__Ascomycota;c__Sordariomycetes;o__Hypocreales;f__Hypocreaceae;g__Trichoderma;s__Trichoderma_aggressivum_f_europaeum;
OTU1302	37	2	17	1	1	0	0	0	0	k__Fungi;p__Ascomycota;c__Sordariomycetes;o__Hypocreales;f__Hypocreaceae;g__Trichoderma;s__Trichoderma_asperellum;
OTU1303	10	0	4	0	0	0	0	0	0	k__Fungi;p__Ascomycota;c__Sordariomycetes;o__Hypocreales;f__Hypocreaceae;g__Trichoderma;s__Trichoderma_austrokoningii;
OTU1304	2	0	2	1	0	0	0	2	0	k__Fungi;p__Ascomycota;c__Sordariomycetes;o__Hypocreales;f__Hypocreaceae;g__Trichoderma;s__Trichoderma_erinaceum;
OTU1305	15	6	4	0	0	0	0	1	0	k__Fungi;p__Ascomycota;c__Sordariomycetes;o__Hypocreales;f__Hypocreaceae;g__Trichoderma;s__Trichoderma_gamsii;
OTU1306	0	0	0	0	0	1	0	1	0	k__Fungi;p__Ascomycota;c__Sordariomycetes;o__Hypocreales;f__Hypocreaceae;g__Trichoderma;s__Trichoderma_rossicum;
OTU1307	1	0	1	0	0	0	0	0	0	k__Fungi;p__Ascomycota;c__Sordariomycetes;o__Hypocreales;f__Hypocreaceae;g__Trichoderma;s__Trichoderma_sp_AH_Group_12;
OTU1308	3270	150	1467	70	54	3	3	6	0	k__Fungi;p__Ascomycota;c__Sordariomycetes;o__Hypocreales;f__Hypocreaceae;g__Trichoderma;s__Trichoderma_sp_BLE9;
OTU1309	7	0	1	2	0	1	0	0	0	k__Fungi;p__Ascomycota;c__Sordariomycetes;o__Hypocreales;f__Hypocreaceae;g__Trichoderma;s__Trichoderma_sp_CHTAM92;
OTU1310	10	4	1	0	0	0	0	0	0	k__Fungi;p__Ascomycota;c__Sordariomycetes;o__Hypocreales;f__Hypocreaceae;g__Trichoderma;s__Trichoderma_sp_T671;
OTU1311	3	5	0	0	0	0	0	0	0	k__Fungi;p__Ascomycota;c__Sordariomycetes;o__Hypocreales;f__Hypocreaceae;g__Trichoderma;s__Trichoderma_sp_TAMA_152;
OTU1312	1118	2290	307	4	6	0	0	1	1	k__Fungi;p__Ascomycota;c__Sordariomycetes;o__Hypocreales;f__Hypocreaceae;g__Trichoderma;s__Trichoderma_sp_TRQ050782;
OTU1313	34	0	1	0	3	1	0	0	0	k__Fungi;p__Ascomycota;c__Sordariomycetes;o__Hypocreales;f__Hypocreaceae;g__Trichoderma;s__Trichoderma_sp_ZK200/08;
OTU1314	79	54	27	39	258	0	0	0	0	k__Fungi;p__Ascomycota;c__Sordariomycetes;o__Hypocreales;f__Hypocreaceae;g__Trichoderma;s__Trichoderma_spirale;
OTU1315	2	0	1	0	0	8	0	0	0	k__Fungi;p__Ascomycota;c__Sordariomycetes;o__Hypocreales;f__Hypocreaceae;g__Trichoderma;s__Trichoderma_stromaticum;
OTU1316	5	0	0	0	0	0	0	0	0	k__Fungi;p__Ascomycota;c__Sordariomycetes;o__Hypocreales;f__Hypocreaceae;g__Trichoderma;s__Trichoderma_viride;
OTU1317	0	0	0	0	0	578	1	36	365	k__Fungi;p__Ascomycota;c__Sordariomycetes;o__Hypocreales;f__Hypocreaceae;g__unidentified;s__Hypocreaceae_sp_CHTAE29;
OTU1318	6	1	3	5	0	0	1	0	0	k__Fungi;p__Ascomycota;c__Sordariomycetes;o__Hypocreales;f__Hypocreaceae;g__unidentified;s__unculturedHypocrea;
OTU1319	21	1	21	19	23	2	8	5	3	k__Fungi;p__Ascomycota;c__Sordariomycetes;o__Hypocreales;f__Hypocreaceae;g__unidentified;s__unculturedTrichoderma;
OTU1320	0	0	0	0	1	3	326	4	23	k__Fungi;p__Ascomycota;c__Sordariomycetes;o__Hypocreales;f__Incertae_sedis;g__Acremonium;s__Acremonium_cereale;
OTU1321	0	0	0	13	1	24	1	3	51	k__Fungi;p__Ascomycota;c__Sordariomycetes;o__Hypocreales;f__Incertae_sedis;g__Acremonium;s__Acremonium_exuviarum;
OTU1322	0	0	2	2	1	16	0	2	0	k__Fungi;p__Ascomycota;c__Sordariomycetes;o__Hypocreales;f__Incertae_sedis;g__Acremonium;s__Acremonium_fusidioides;
OTU1323	4	94	103	0	2	0	2	0	5	k__Fungi;p__Ascomycota;c__Sordariomycetes;o__Hypocreales;f__Incertae_sedis;g__Acremonium;s__Acremonium_psammosporum;
OTU1324	0	0	0	0	2	0	4	0	0	k__Fungi;p__Ascomycota;c__Sordariomycetes;o__Hypocreales;f__Incertae_sedis;g__Acremonium;s__Acremonium_rutilum;
OTU1325	0	0	0	4	0	0	0	0	0	k__Fungi;p__Ascomycota;c__Sordariomycetes;o__Hypocreales;f__Incertae_sedis;g__Acremonium;s__Acremonium_sp_JA67;
OTU1326	1	0	0	1	20	0	0	0	0	k__Fungi;p__Ascomycota;c__Sordariomycetes;o__Hypocreales;f__Incertae_sedis;g__Acremonium;s__Acremonium_sp_JLFW_2009;
OTU1327	124	208	23	0	1	9	0	1	0	k__Fungi;p__Ascomycota;c__Sordariomycetes;o__Hypocreales;f__Incertae_sedis;g__Acremonium;s__Acremonium_sp_KM1p;
OTU1328	0	0	0	0	0	0	0	66	0	k__Fungi;p__Ascomycota;c__Sordariomycetes;o__Hypocreales;f__Incertae_sedis;g__Acremonium;s__Acremonium_sp_KRCF709;
OTU1329	3	267	0	0	0	0	0	0	0	k__Fungi;p__Ascomycota;c__Sordariomycetes;o__Hypocreales;f__Incertae_sedis;g__Acremonium;s__Acremonium_sp_SC121;
OTU1330	1	0	0	0	0	0	4	0	1	k__Fungi;p__Ascomycota;c__Sordariomycetes;o__Hypocreales;f__Incertae_sedis;g__Acremonium;s__Acremonium_sp_SS_1467;
OTU1331	0	0	1	11	1	0	0	0	23	k__Fungi;p__Ascomycota;c__Sordariomycetes;o__Hypocreales;f__Incertae_sedis;g__Calcarisporium;s__Calcarisporium_arbuscula;
OTU1332	0	0	0	0	0	0	10	0	0	k__Fungi;p__Ascomycota;c__Sordariomycetes;o__Hypocreales;f__Incertae_sedis;g__Cephalosporium;s__Cephalosporium_sp_1_TMS_2011;
OTU1333	0	0	7	0	0	0	0	0	0	k__Fungi;p__Ascomycota;c__Sordariomycetes;o__Hypocreales;f__Incertae_sedis;g__Cephalosporium;s__Cephalosporium_sp_UFMGCB_3956;
OTU1334	0	0	0	0	0	0	106	0	0	k__Fungi;p__Ascomycota;c__Sordariomycetes;o__Hypocreales;f__Incertae_sedis;g__Geosmithia;s__Geosmithia_putterillii;
OTU1335	0	0	22	0	0	0	0	0	0	k__Fungi;p__Ascomycota;c__Sordariomycetes;o__Hypocreales;f__Incertae_sedis;g__Geosmithia;s__Geosmithia_sp_MK1823;
OTU1336	3	0	0	118	2	1	2	11	0	k__Fungi;p__Ascomycota;c__Sordariomycetes;o__Hypocreales;f__Incertae_sedis;g__Geosmithia;s__Geosmithia_sp_MK947;
OTU1337	1	0	1	0	0	0	0	0	0	k__Fungi;p__Ascomycota;c__Sordariomycetes;o__Hypocreales;f__Incertae_sedis;g__Gliomastix;s__Gliomastix_masseei;
OTU1338	0	2	0	0	0	0	0	0	0	k__Fungi;p__Ascomycota;c__Sordariomycetes;o__Hypocreales;f__Incertae_sedis;g__Gliomastix;s__Gliomastix_murorum;
OTU1339	0	0	0	0	0	0	1	0	2	k__Fungi;p__Ascomycota;c__Sordariomycetes;o__Hypocreales;f__Incertae_sedis;g__Myrothecium;s__Myrothecium_gramineum;
OTU1340	0	0	0	5	22	0	0	16	0	k__Fungi;p__Ascomycota;c__Sordariomycetes;o__Hypocreales;f__Incertae_sedis;g__Myrothecium;s__Myrothecium_roridum;
OTU1341	0	0	0	0	0	0	2	0	0	k__Fungi;p__Ascomycota;c__Sordariomycetes;o__Hypocreales;f__Incertae_sedis;g__Myrothecium;s__Myrothecium_setiramosum;
OTU1342	0	0	0	0	0	0	0	0	2	k__Fungi;p__Ascomycota;c__Sordariomycetes;o__Hypocreales;f__Incertae_sedis;g__Myrothecium;s__Myrothecium_sp_ASR_261;
OTU1343	0	0	0	138	633	0	1	345	0	k__Fungi;p__Ascomycota;c__Sordariomycetes;o__Hypocreales;f__Incertae_sedis;g__Myrothecium;s__Myrothecium_sp_BCC9829;
OTU1344	3	0	0	0	0	0	0	1	0	k__Fungi;p__Ascomycota;c__Sordariomycetes;o__Hypocreales;f__Incertae_sedis;g__Stachybotrys;s__Stachybotrys_chlorohalonata;
OTU1345	38	1	0	0	0	17	6	5	3	k__Fungi;p__Ascomycota;c__Sordariomycetes;o__Hypocreales;f__Incertae_sedis;g__Stachybotrys;s__Stachybotrys_cylindrospora;
OTU1346	2	253	132	188	99	2	0	0	1	k__Fungi;p__Ascomycota;c__Sordariomycetes;o__Hypocreales;f__Incertae_sedis;g__Stilbella;s__Stilbella_sp_1_TMS_2011;
OTU1347	0	0	0	0	0	0	212	0	0	k__Fungi;p__Ascomycota;c__Sordariomycetes;o__Hypocreales;f__Incertae_sedis;g__Trichothecium;s__Trichothecium_crotocinigenum;
OTU1348	0	0	0	0	0	0	0	2	0	k__Fungi;p__Ascomycota;c__Sordariomycetes;o__Hypocreales;f__Incertae_sedis;g__Ustilaginoidea;s__Ustilaginoidea_virens;
OTU1349	8	0	14	0	0	0	0	0	0	k__Fungi;p__Ascomycota;c__Sordariomycetes;o__Hypocreales;f__Nectriaceae;g__Calonectria;s__Calonectria_ilicicola;
OTU1350	0	0	0	11	0	0	0	0	0	k__Fungi;p__Ascomycota;c__Sordariomycetes;o__Hypocreales;f__Nectriaceae;g__Campylocarpon;s__Campylocarpon_pseudofasciculare;
OTU1351	0	0	0	0	0	0	0	3	0	k__Fungi;p__Ascomycota;c__Sordariomycetes;o__Hypocreales;f__Nectriaceae;g__Cosmospora;s__Cosmospora_cymosa;
OTU1352	1	0	0	4	0	0	1	0	0	k__Fungi;p__Ascomycota;c__Sordariomycetes;o__Hypocreales;f__Nectriaceae;g__Cosmospora;s__Cosmospora_sp_4_PC_2011;
OTU1353	2585	125	4	5	0	0	1	1	0	k__Fungi;p__Ascomycota;c__Sordariomycetes;o__Hypocreales;f__Nectriaceae;g__Cosmospora;s__Cosmospora_sp_INBio3079J;
OTU1354	0	0	8	0	0	0	0	0	0	k__Fungi;p__Ascomycota;c__Sordariomycetes;o__Hypocreales;f__Nectriaceae;g__Curvicladium;s__Curvicladium_cigneum;
OTU1355	11	4	7774	1	2	0	0	0	0	k__Fungi;p__Ascomycota;c__Sordariomycetes;o__Hypocreales;f__Nectriaceae;g__Cylindrocladium;s__Cylindrocladium_quinqueseptatum;
OTU1356	0	0	0	0	0	1	0	1	1	k__Fungi;p__Ascomycota;c__Sordariomycetes;o__Hypocreales;f__Nectriaceae;g__Flagellospora;s__Flagellospora_curvula;
OTU1357	0	0	1	3	4	1	0	12	0	k__Fungi;p__Ascomycota;c__Sordariomycetes;o__Hypocreales;f__Nectriaceae;g__Fusarium;s__Fusarium_incarnatum;
OTU1358	2	0	0	0	1	0	0	0	0	k__Fungi;p__Ascomycota;c__Sordariomycetes;o__Hypocreales;f__Nectriaceae;g__Fusarium;s__Fusarium_larvarum;
OTU1359	20	0	26	56	8	0	5	10	2	k__Fungi;p__Ascomycota;c__Sordariomycetes;o__Hypocreales;f__Nectriaceae;g__Fusarium;s__Fusarium_oxysporum;
OTU1360	0	0	2	34	109	0	0	3	0	k__Fungi;p__Ascomycota;c__Sordariomycetes;o__Hypocreales;f__Nectriaceae;g__Fusarium;s__Fusarium_oxysporum_f_sp_ciceris;
OTU1361	3	0	0	0	0	0	0	0	0	k__Fungi;p__Ascomycota;c__Sordariomycetes;o__Hypocreales;f__Nectriaceae;g__Fusarium;s__Fusarium_oxysporum_f_sp_niveum;
OTU1362	0	0	2	9	4	2	3	4	0	k__Fungi;p__Ascomycota;c__Sordariomycetes;o__Hypocreales;f__Nectriaceae;g__Fusarium;s__Fusarium_redolens;
OTU1363	3	0	1	0	0	0	0	0	0	k__Fungi;p__Ascomycota;c__Sordariomycetes;o__Hypocreales;f__Nectriaceae;g__Fusarium;s__Fusarium_sp_CPCC_480256;
OTU1364	143	7	3	1	141	4	2	243	250	k__Fungi;p__Ascomycota;c__Sordariomycetes;o__Hypocreales;f__Nectriaceae;g__Fusarium;s__Fusarium_sp_CPCC_480777;
OTU1365	3	0	0	5	0	0	0	0	0	k__Fungi;p__Ascomycota;c__Sordariomycetes;o__Hypocreales;f__Nectriaceae;g__Fusarium;s__Fusarium_sp_ela1;
OTU1366	0	0	0	2	0	0	0	0	0	k__Fungi;p__Ascomycota;c__Sordariomycetes;o__Hypocreales;f__Nectriaceae;g__Fusarium;s__Fusarium_sp_ITS1d;
OTU1367	2	0	0	0	0	0	0	0	0	k__Fungi;p__Ascomycota;c__Sordariomycetes;o__Hypocreales;f__Nectriaceae;g__Fusarium;s__Fusarium_sp_KC_2010ba;
OTU1368	0	0	0	0	0	0	0	1	11	k__Fungi;p__Ascomycota;c__Sordariomycetes;o__Hypocreales;f__Nectriaceae;g__Fusarium;s__Fusarium_sp_NRRL_22178;
OTU1369	0	0	0	0	0	23	0	0	0	k__Fungi;p__Ascomycota;c__Sordariomycetes;o__Hypocreales;f__Nectriaceae;g__Fusarium;s__Fusarium_sp_NRRL_22396;
OTU1370	0	0	17	16	8	0	7	7	0	k__Fungi;p__Ascomycota;c__Sordariomycetes;o__Hypocreales;f__Nectriaceae;g__Fusarium;s__Fusarium_sp_UFMGCB_551;
OTU1371	0	0	0	0	0	0	0	0	2	k__Fungi;p__Ascomycota;c__Sordariomycetes;o__Hypocreales;f__Nectriaceae;g__Fusarium;s__Fusarium_sp_WNJ01;
OTU1372	0	0	1	0	0	0	5	0	0	k__Fungi;p__Ascomycota;c__Sordariomycetes;o__Hypocreales;f__Nectriaceae;g__Fusarium;s__unculturedFusarium_sp;
OTU1373	6	7	3	0	0	0	0	8	0	k__Fungi;p__Ascomycota;c__Sordariomycetes;o__Hypocreales;f__Nectriaceae;g__Fusidium;s__Fusidium_griseum;
OTU1374	19	14	0	0	131	0	0	0	0	k__Fungi;p__Ascomycota;c__Sordariomycetes;o__Hypocreales;f__Nectriaceae;g__Gibberella;s__Fusarium_proliferatum;
OTU1375	0	0	0	7	3	0	0	1	1	k__Fungi;p__Ascomycota;c__Sordariomycetes;o__Hypocreales;f__Nectriaceae;g__Gibberella;s__Gibberella_avenacea;
OTU1376	1	0	1	2	4	1	1	7	0	k__Fungi;p__Ascomycota;c__Sordariomycetes;o__Hypocreales;f__Nectriaceae;g__Gibberella;s__Gibberella_moniliformis;
OTU1377	2	1	0	5	1	0	0	1	0	k__Fungi;p__Ascomycota;c__Sordariomycetes;o__Hypocreales;f__Nectriaceae;g__Gibberella;s__Gibberella_thapsina;
OTU1378	0	0	0	0	0	0	5	0	0	k__Fungi;p__Ascomycota;c__Sordariomycetes;o__Hypocreales;f__Nectriaceae;g__Heliscus;s__Heliscus_submersus;
OTU1379	12	0	0	0	0	0	0	0	0	k__Fungi;p__Ascomycota;c__Sordariomycetes;o__Hypocreales;f__Nectriaceae;g__Lanatonectria;s__Lanatonectria_flavolanata;
OTU1380	9	0	935	1	1	0	0	0	0	k__Fungi;p__Ascomycota;c__Sordariomycetes;o__Hypocreales;f__Nectriaceae;g__Mariannaea;s__Mariannaea_elegans_var_elegans;
OTU1381	282	0	2	0	0	0	0	0	0	k__Fungi;p__Ascomycota;c__Sordariomycetes;o__Hypocreales;f__Nectriaceae;g__Mariannaea;s__Mariannaea_elegans_var_punicea;
OTU1382	61	0	32	0	0	0	0	0	0	k__Fungi;p__Ascomycota;c__Sordariomycetes;o__Hypocreales;f__Nectriaceae;g__Mariannaea;s__Mariannaea_sp_ASR_280;
OTU1383	0	0	2	0	0	0	0	5	0	k__Fungi;p__Ascomycota;c__Sordariomycetes;o__Hypocreales;f__Nectriaceae;g__Nectria;s__Nectria_bactridioides;
OTU1384	0	0	0	3	0	0	0	0	0	k__Fungi;p__Ascomycota;c__Sordariomycetes;o__Hypocreales;f__Nectriaceae;g__Nectria;s__Nectria_berberidicola;
OTU1385	1	0	1	4	0	0	0	2	0	k__Fungi;p__Ascomycota;c__Sordariomycetes;o__Hypocreales;f__Nectriaceae;g__Nectria;s__Nectria_haematococca;
OTU1386	467	0	0	2	36	6	74	5	11	k__Fungi;p__Ascomycota;c__Sordariomycetes;o__Hypocreales;f__Nectriaceae;g__Nectria;s__Nectria_lugdunensis;
OTU1387	0	0	0	0	0	0	0	0	2	k__Fungi;p__Ascomycota;c__Sordariomycetes;o__Hypocreales;f__Nectriaceae;g__Nectria;s__Nectria_miltina;
OTU1388	0	0	0	0	0	0	5	0	0	k__Fungi;p__Ascomycota;c__Sordariomycetes;o__Hypocreales;f__Nectriaceae;g__Nectria;s__Nectria_sinopica;
OTU1389	28	12	5	2	8	45	63	7	12	k__Fungi;p__Ascomycota;c__Sordariomycetes;o__Hypocreales;f__Nectriaceae;g__Nectria;s__Nectria_sp_aurim671;
OTU1390	5	0	0	0	0	0	0	0	0	k__Fungi;p__Ascomycota;c__Sordariomycetes;o__Hypocreales;f__Nectriaceae;g__Nectria;s__Nectria_sp_P24_D2_10;
OTU1391	0	0	1	1	0	0	0	0	0	k__Fungi;p__Ascomycota;c__Sordariomycetes;o__Hypocreales;f__Nectriaceae;g__Nectria;s__Nectria_ventricosa;
OTU1392	2	0	0	0	0	1	0	14	0	k__Fungi;p__Ascomycota;c__Sordariomycetes;o__Hypocreales;f__Nectriaceae;g__Neonectria;s__Neonectria_fuckeliana;
OTU1393	38	0	3	1	3	0	0	0	0	k__Fungi;p__Ascomycota;c__Sordariomycetes;o__Hypocreales;f__Nectriaceae;g__Neonectria;s__Neonectria_punicea;
OTU1394	1	0	0	0	2	0	0	0	0	k__Fungi;p__Ascomycota;c__Sordariomycetes;o__Hypocreales;f__Nectriaceae;g__Neonectria;s__Neonectria_radicicola;
OTU1395	14	0	0	0	0	0	0	0	0	k__Fungi;p__Ascomycota;c__Sordariomycetes;o__Hypocreales;f__Nectriaceae;g__Neonectria;s__Neonectria_sp_JL_2009b;
OTU1396	0	8	0	0	0	0	0	0	0	k__Fungi;p__Ascomycota;c__Sordariomycetes;o__Hypocreales;f__Nectriaceae;g__Neonectria;s__Neonectria_veuillotiana;
OTU1397	54	33	2	176	2937	883	1589	1026	688	k__Fungi;p__Ascomycota;c__Sordariomycetes;o__Hypocreales;f__Nectriaceae;g__Neonectria;s__unculturedNeonectria;
OTU1398	0	0	0	4	4	0	0	24	0	k__Fungi;p__Ascomycota;c__Sordariomycetes;o__Hypocreales;f__Nectriaceae;g__Ophionectria;s__Ophionectria_trichospora;
OTU1399	1	0	0	0	0	0	1	0	0	k__Fungi;p__Ascomycota;c__Sordariomycetes;o__Hypocreales;f__Nectriaceae;g__unidentified;s__Macroconia_leptosphaeriae;
OTU1400	0	0	0	0	1	0	29	0	264	k__Fungi;p__Ascomycota;c__Sordariomycetes;o__Hypocreales;f__Nectriaceae;g__unidentified;s__unculturedNectria;
OTU1401	1	0	0	1	17	2	6	3	5	k__Fungi;p__Ascomycota;c__Sordariomycetes;o__Hypocreales;f__Nectriaceae;g__unidentified;s__unculturedNectriaceae;
OTU1402	0	0	0	3	0	0	0	0	0	k__Fungi;p__Ascomycota;c__Sordariomycetes;o__Hypocreales;f__Nectriaceae;g__Volutella;s__Volutella_buxi;
OTU1403	74	80	4	0	2	0	2	0	1	k__Fungi;p__Ascomycota;c__Sordariomycetes;o__Hypocreales;f__Nectriaceae;g__Volutella;s__Volutella_ciliata;
OTU1404	0	0	0	0	0	0	3	0	0	k__Fungi;p__Ascomycota;c__Sordariomycetes;o__Hypocreales;f__Nectriaceae;g__Volutella;s__Volutella_citrinella;
OTU1405	2	3	0	5	0	0	0	0	0	k__Fungi;p__Ascomycota;c__Sordariomycetes;o__Hypocreales;f__Niessliaceae;g__Melanopsamma;s__Melanopsamma_pomiformis;
OTU1406	0	0	0	11	0	0	0	0	0	k__Fungi;p__Ascomycota;c__Sordariomycetes;o__Hypocreales;f__Ophiocordycipitaceae;g__Chaunopycnis;s__Chaunopycnis_alba;
OTU1407	16	0	0	0	0	0	0	0	0	k__Fungi;p__Ascomycota;c__Sordariomycetes;o__Hypocreales;f__Ophiocordycipitaceae;g__Chaunopycnis;s__Chaunopycnis_sp_Ppf17;
OTU1408	8	0	1	3	0	0	0	0	2	k__Fungi;p__Ascomycota;c__Sordariomycetes;o__Hypocreales;f__Ophiocordycipitaceae;g__Haptocillium;s__Haptocillium_balanoides;
OTU1409	0	0	13	1	2	0	0	0	0	k__Fungi;p__Ascomycota;c__Sordariomycetes;o__Hypocreales;f__Ophiocordycipitaceae;g__Haptocillium;s__Haptocillium_sinense;
OTU1410	0	0	0	2	2	0	0	0	0	k__Fungi;p__Ascomycota;c__Sordariomycetes;o__Hypocreales;f__Ophiocordycipitaceae;g__Haptocillium;s__Haptocillium_zeosporum;
OTU1411	0	0	0	0	0	0	3	0	0	k__Fungi;p__Ascomycota;c__Sordariomycetes;o__Hypocreales;f__Ophiocordycipitaceae;g__Hirsutella;s__Hirsutella_minnesotensis;
OTU1412	0	0	0	0	2	0	0	0	0	k__Fungi;p__Ascomycota;c__Sordariomycetes;o__Hypocreales;f__Ophiocordycipitaceae;g__Hirsutella;s__Hirsutella_rhossiliensis;
OTU1413	0	1	0	1	0	0	0	0	0	k__Fungi;p__Ascomycota;c__Sordariomycetes;o__Hypocreales;f__Ophiocordycipitaceae;g__Hirsutella;s__Hirsutella_thompsonii;
OTU1414	0	0	0	0	0	12	0	0	0	k__Fungi;p__Ascomycota;c__Sordariomycetes;o__Hypocreales;f__Ophiocordycipitaceae;g__Ophiocordyceps;s__Ophiocordyceps_dipterigena;
OTU1415	0	0	4	0	1	0	0	0	0	k__Fungi;p__Ascomycota;c__Sordariomycetes;o__Hypocreales;f__Ophiocordycipitaceae;g__Ophiocordyceps;s__Ophiocordyceps_gracilis;
OTU1416	0	0	0	0	7	0	0	0	0	k__Fungi;p__Ascomycota;c__Sordariomycetes;o__Hypocreales;f__Ophiocordycipitaceae;g__Ophiocordyceps;s__Ophiocordyceps_heteropoda;
OTU1417	0	0	0	0	0	11	139	0	5	k__Fungi;p__Ascomycota;c__Sordariomycetes;o__Hypocreales;f__Ophiocordycipitaceae;g__Ophiocordyceps;s__Ophiocordyceps_myrmecophila;
OTU1418	0	0	0	0	0	2	0	0	0	k__Fungi;p__Ascomycota;c__Sordariomycetes;o__Hypocreales;f__Ophiocordycipitaceae;g__Ophiocordyceps;s__Ophiocordyceps_nutans;
OTU1419	5	0	0	2	0	0	1	0	0	k__Fungi;p__Ascomycota;c__Sordariomycetes;o__Hypocreales;f__Ophiocordycipitaceae;g__Ophiocordyceps;s__Ophiocordyceps_sinensis;
OTU1420	0	2	0	0	0	0	0	0	0	k__Fungi;p__Ascomycota;c__Sordariomycetes;o__Hypocreales;f__Ophiocordycipitaceae;g__Ophiocordyceps;s__Ophiocordyceps_sphecocephala;
OTU1421	2	0	0	0	0	0	1	0	0	k__Fungi;p__Ascomycota;c__Sordariomycetes;o__Hypocreales;f__Ophiocordycipitaceae;g__Ophiocordyceps;s__Ophiocordyceps_tricentri;
OTU1422	0	0	0	0	85	0	0	0	0	k__Fungi;p__Ascomycota;c__Sordariomycetes;o__Hypocreales;f__Ophiocordycipitaceae;g__Tolypocladium;s__Tolypocladium_geodes;
OTU1423	0	0	1	1	0	0	0	0	0	k__Fungi;p__Ascomycota;c__Sordariomycetes;o__Hypocreales;f__Ophiocordycipitaceae;g__Tolypocladium;s__Tolypocladium_inflatum;
OTU1424	0	0	0	1	0	2	0	0	0	k__Fungi;p__Ascomycota;c__Sordariomycetes;o__Hypocreales;f__Ophiocordycipitaceae;g__Tolypocladium;s__Tolypocladium_nubicola;
OTU1425	16	3	2	0	0	1	0	0	0	k__Fungi;p__Ascomycota;c__Sordariomycetes;o__Hypocreales;f__unidentified;g__unidentified;s__Hypocreales_sp_F18;
OTU1426	0	0	0	0	0	0	3	1	2	k__Fungi;p__Ascomycota;c__Sordariomycetes;o__Hypocreales;f__unidentified;g__unidentified;s__Hypocreales_sp_GMG_PPb3;
OTU1427	2	0	0	3	0	0	0	1	0	k__Fungi;p__Ascomycota;c__Sordariomycetes;o__Hypocreales;f__unidentified;g__unidentified;s__Hypocreales_sp_KH00177;
OTU1428	0	0	0	0	0	20	2	0	181	k__Fungi;p__Ascomycota;c__Sordariomycetes;o__Hypocreales;f__unidentified;g__unidentified;s__Hypocreales_sp_KH00295;
OTU1429	0	3	0	0	0	0	0	0	0	k__Fungi;p__Ascomycota;c__Sordariomycetes;o__Hypocreales;f__unidentified;g__unidentified;s__Hypocreales_sp_MS325;
OTU1430	0	0	0	0	0	2	0	0	0	k__Fungi;p__Ascomycota;c__Sordariomycetes;o__Hypocreales;f__unidentified;g__unidentified;s__Hypocreales_sp_MS506;
OTU1431	1	0	1	0	0	0	19	0	0	k__Fungi;p__Ascomycota;c__Sordariomycetes;o__Hypocreales;f__unidentified;g__unidentified;s__Hypocreales_sp_MU_2009_1;
OTU1432	0	499	0	0	0	0	0	0	0	k__Fungi;p__Ascomycota;c__Sordariomycetes;o__Hypocreales;f__unidentified;g__unidentified;s__Hypocreales_sp_REF170;
OTU1433	0	0	1	0	5	0	0	0	0	k__Fungi;p__Ascomycota;c__Sordariomycetes;o__Hypocreales;f__unidentified;g__unidentified;s__Hypocreales_sp_s011;
OTU1434	1	0	0	0	0	0	2	0	0	k__Fungi;p__Ascomycota;c__Sordariomycetes;o__Hypocreales;f__unidentified;g__unidentified;s__Hypocreales_sp_TR114;
OTU1435	28	0	0	0	0	0	0	0	0	k__Fungi;p__Ascomycota;c__Sordariomycetes;o__Hypocreales;f__unidentified;g__unidentified;s__Hypocreales_sp_Vega449;
OTU1436	0	0	0	2	2	0	9	0	0	k__Fungi;p__Ascomycota;c__Sordariomycetes;o__Hypocreales;f__unidentified;g__unidentified;s__unculturedFusarium;
OTU1437	5628	642	976	224	838	2960	4199	1001	3294	k__Fungi;p__Ascomycota;c__Sordariomycetes;o__Hypocreales;f__unidentified;g__unidentified;s__unculturedHypocreales;
OTU1438	35941	907	2197	12	72	21	10	11	10	k__Fungi;p__Ascomycota;c__Sordariomycetes;o__Hypocreales;f__unidentified;g__unidentified;s__unculturedVerticillium;
OTU1439	0	2	0	48	3	14	1	0	12	k__Fungi;p__Ascomycota;c__Sordariomycetes;o__Hypocreales;f__unidentified;g__unidentified;s__unidentified_sp.;
OTU1440	0	0	0	7	0	0	0	0	0	k__Fungi;p__Ascomycota;c__Sordariomycetes;o__Incertae_sedis;f__Annulatascaceae;g__Annulatascus;s__Annulatascus_longisporus;
OTU1441	21	0	0	2	0	0	0	0	0	k__Fungi;p__Ascomycota;c__Sordariomycetes;o__Incertae_sedis;f__Annulatascaceae;g__Aquaticola;s__Aquaticola_hongkongensis;
OTU1442	0	0	0	4	1	0	0	0	0	k__Fungi;p__Ascomycota;c__Sordariomycetes;o__Incertae_sedis;f__Annulatascaceae;g__unidentified;s__Flumicola_coronata;
OTU1443	0	0	0	0	0	0	0	5	0	k__Fungi;p__Ascomycota;c__Sordariomycetes;o__Incertae_sedis;f__Apiosporaceae;g__Arthrinium;s__Arthrinium_puccinioides;
OTU1444	0	0	0	0	0	0	0	2	0	k__Fungi;p__Ascomycota;c__Sordariomycetes;o__Incertae_sedis;f__Apiosporaceae;g__Arthrinium;s__Arthrinium_sp_4936;
OTU1445	1	1	0	2	3	1	4	1	21	k__Fungi;p__Ascomycota;c__Sordariomycetes;o__Incertae_sedis;f__Glomerellaceae;g__Glomerella;s__Colletotrichum_gloeosporioides;
OTU1446	0	2	0	0	0	2	0	0	2	k__Fungi;p__Ascomycota;c__Sordariomycetes;o__Incertae_sedis;f__Glomerellaceae;g__Glomerella;s__Glomerella_cingulata;
OTU1447	1	10	1	0	0	0	0	0	0	k__Fungi;p__Ascomycota;c__Sordariomycetes;o__Incertae_sedis;f__Glomerellaceae;g__unidentified;s__Glomerellaceae_sp_MR_2010;
OTU1448	0	0	0	0	0	0	24	0	1	k__Fungi;p__Ascomycota;c__Sordariomycetes;o__Incertae_sedis;f__Incertae_sedis;g__Eucasphaeria;s__Eucasphaeria_capensis;
OTU1449	3	0	0	2	0	0	1	353	2	k__Fungi;p__Ascomycota;c__Sordariomycetes;o__Incertae_sedis;f__Incertae_sedis;g__Myrmecridium;s__Myrmecridium_banksiae;
OTU1450	0	0	0	0	0	0	0	2	0	k__Fungi;p__Ascomycota;c__Sordariomycetes;o__Incertae_sedis;f__Incertae_sedis;g__Myrmecridium;s__Myrmecridium_schulzeri;
OTU1451	26	0	1	0	12	0	0	7	0	k__Fungi;p__Ascomycota;c__Sordariomycetes;o__Incertae_sedis;f__Incertae_sedis;g__Myrmecridium;s__Myrmecridium_sp_TMS_2011;
OTU1452	0	0	0	0	3	0	0	0	1	k__Fungi;p__Ascomycota;c__Sordariomycetes;o__Incertae_sedis;f__Incertae_sedis;g__Myxocephala;s__Myxocephala_albida;
OTU1453	7	0	2	0	0	0	0	0	0	k__Fungi;p__Ascomycota;c__Sordariomycetes;o__Incertae_sedis;f__Magnaporthaceae;g__Buergenerula;s__Buergenerula_spartinae;
OTU1454	0	0	0	0	0	2	0	11	3	k__Fungi;p__Ascomycota;c__Sordariomycetes;o__Incertae_sedis;f__Magnaporthaceae;g__Gaeumannomyces;s__Gaeumannomyces_caricis;
OTU1455	0	0	0	0	0	2	0	4	1	k__Fungi;p__Ascomycota;c__Sordariomycetes;o__Incertae_sedis;f__Magnaporthaceae;g__Gaeumannomyces;s__Gaeumannomyces_cylindrosporus;
OTU1456	272	0	68	0	5	0	5	2	0	k__Fungi;p__Ascomycota;c__Sordariomycetes;o__Incertae_sedis;f__Magnaporthaceae;g__Gaeumannomyces;s__Gaeumannomyces_graminis;
OTU1457	0	0	0	5	0	1	2	0	0	k__Fungi;p__Ascomycota;c__Sordariomycetes;o__Incertae_sedis;f__Magnaporthaceae;g__Gaeumannomyces;s__Gaeumannomyces_graminis_var_tritici;
OTU1458	0	0	0	0	0	2	0	0	0	k__Fungi;p__Ascomycota;c__Sordariomycetes;o__Incertae_sedis;f__Magnaporthaceae;g__Gaeumannomyces;s__Gaeumannomyces_sp_153;
OTU1459	0	0	0	0	0	0	0	1	1	k__Fungi;p__Ascomycota;c__Sordariomycetes;o__Incertae_sedis;f__Magnaporthaceae;g__Magnaporthe;s__Magnaporthe_salvinii;
OTU1460	2	0	0	0	0	0	0	0	0	k__Fungi;p__Ascomycota;c__Sordariomycetes;o__Incertae_sedis;f__Magnaporthaceae;g__Pyricularia;s__Pyricularia_angulata;
OTU1461	0	0	0	0	0	1	1	0	1	k__Fungi;p__Ascomycota;c__Sordariomycetes;o__Incertae_sedis;f__Magnaporthaceae;g__Pyricularia;s__Pyricularia_longispora;
OTU1462	1	0	4	0	0	0	0	0	0	k__Fungi;p__Ascomycota;c__Sordariomycetes;o__Incertae_sedis;f__Magnaporthaceae;g__Pyricularia;s__Pyricularia_sp_NI981;
OTU1463	175	19	0	28	3	0	64	192	23	k__Fungi;p__Ascomycota;c__Sordariomycetes;o__Incertae_sedis;f__Magnaporthaceae;g__unidentified;s__unculturedPhialophora;
OTU1464	21	2	0	0	2	0	14	30	2	k__Fungi;p__Ascomycota;c__Sordariomycetes;o__Incertae_sedis;f__Plectosphaerellaceae;g__Plectosphaerella;s__Plectosphaerella_cucumerina;
OTU1465	2	0	1	32	0	0	0	0	0	k__Fungi;p__Ascomycota;c__Sordariomycetes;o__Incertae_sedis;f__Plectosphaerellaceae;g__Verticillium;s__Verticillium_cf_biguttatum_CBS_7773B;
OTU1466	0	0	0	0	42	0	0	0	0	k__Fungi;p__Ascomycota;c__Sordariomycetes;o__Incertae_sedis;f__Plectosphaerellaceae;g__Verticillium;s__Verticillium_dahliae;
OTU1467	6	0	0	1	0	1	6	1	0	k__Fungi;p__Ascomycota;c__Sordariomycetes;o__Incertae_sedis;f__Plectosphaerellaceae;g__Verticillium;s__Verticillium_fungicola;
OTU1468	0	0	0	592	0	0	0	0	0	k__Fungi;p__Ascomycota;c__Sordariomycetes;o__Incertae_sedis;f__Plectosphaerellaceae;g__Verticillium;s__Verticillium_fungicola_var_flavidum;
OTU1469	0	4	0	0	0	0	0	0	0	k__Fungi;p__Ascomycota;c__Sordariomycetes;o__Incertae_sedis;f__Plectosphaerellaceae;g__Verticillium;s__Verticillium_griseum;
OTU1470	0	0	0	10	1	0	5	0	2	k__Fungi;p__Ascomycota;c__Sordariomycetes;o__Incertae_sedis;f__Plectosphaerellaceae;g__Verticillium;s__Verticillium_insectorum;
OTU1471	0	0	0	8	0	12	78	10	25	k__Fungi;p__Ascomycota;c__Sordariomycetes;o__Incertae_sedis;f__Plectosphaerellaceae;g__Verticillium;s__Verticillium_leptobactrum;
OTU1472	3	0	0	0	0	0	0	0	0	k__Fungi;p__Ascomycota;c__Sordariomycetes;o__Incertae_sedis;f__Plectosphaerellaceae;g__Verticillium;s__Verticillium_pseudohemipterigenum;
OTU1473	1	0	1	0	0	0	0	0	0	k__Fungi;p__Ascomycota;c__Sordariomycetes;o__Incertae_sedis;f__Plectosphaerellaceae;g__Verticillium;s__Verticillium_sp_DC116;
OTU1474	0	0	0	0	0	0	0	2	1	k__Fungi;p__Ascomycota;c__Sordariomycetes;o__Incertae_sedis;f__Plectosphaerellaceae;g__Verticillium;s__Verticillium_sp_EXP0564F;
OTU1475	1	0	0	0	0	0	4	4	0	k__Fungi;p__Ascomycota;c__Sordariomycetes;o__Lulworthiales;f__Lulworthiaceae;g__Lulworthia;s__Lulworthia_sp_NIOCC_9V;
OTU1476	101	19	12605	384	149	33	142	10438	134	k__Fungi;p__Ascomycota;c__Sordariomycetes;o__Lulworthiales;f__Lulworthiaceae;g__Zalerion;s__Zalerion_arboricola;
OTU1477	7	14	22207	1	1	123	0	0	0	k__Fungi;p__Ascomycota;c__Sordariomycetes;o__Lulworthiales;f__Lulworthiaceae;g__Zalerion;s__Zalerion_sp_olrim460;
OTU1478	0	0	0	71	0	0	0	0	0	k__Fungi;p__Ascomycota;c__Sordariomycetes;o__Magnaporthales;f__unidentified;g__unidentified;s__Magnaporthales_sp_2_WL_2011;
OTU1479	0	0	0	0	0	0	11	0	0	k__Fungi;p__Ascomycota;c__Sordariomycetes;o__Magnaporthales;f__unidentified;g__unidentified;s__Magnaporthales_sp_O4i86H;
OTU1480	10	0	0	0	0	0	0	0	0	k__Fungi;p__Ascomycota;c__Sordariomycetes;o__Melanosporales;f__Ceratostomataceae;g__Melanospora;s__Melanospora_tiffanii;
OTU1481	11	0	0	27	0	0	0	0	0	k__Fungi;p__Ascomycota;c__Sordariomycetes;o__Microascales;f__Ceratocystidaceae;g__Ceratocystis;s__Ceratocystis_fimbriata;
OTU1482	0	0	0	11	0	0	0	0	0	k__Fungi;p__Ascomycota;c__Sordariomycetes;o__Microascales;f__Ceratocystidaceae;g__Ceratocystis;s__Ceratocystis_pirilliformis;
OTU1483	0	0	0	5	0	0	0	0	0	k__Fungi;p__Ascomycota;c__Sordariomycetes;o__Microascales;f__Ceratocystidaceae;g__Ceratocystis;s__unculturedCeratocystis;
OTU1484	1	0	4	2	0	2	2	0	0	k__Fungi;p__Ascomycota;c__Sordariomycetes;o__Microascales;f__Halosphaeriaceae;g__Corollospora;s__Corollospora_colossa;
OTU1485	0	0	0	0	0	0	4	0	0	k__Fungi;p__Ascomycota;c__Sordariomycetes;o__Microascales;f__Halosphaeriaceae;g__Lignincola;s__Lignincola_laevis;
OTU1486	0	0	0	0	0	1	3	1	6	k__Fungi;p__Ascomycota;c__Sordariomycetes;o__Microascales;f__Halosphaeriaceae;g__Sigmoidea;s__Sigmoidea_marina;
OTU1487	0	0	0	0	0	0	0	2	0	k__Fungi;p__Ascomycota;c__Sordariomycetes;o__Microascales;f__Halosphaeriaceae;g__Sigmoidea;s__Sigmoidea_parvula;
OTU1488	0	1	0	1	0	0	10	0	0	k__Fungi;p__Ascomycota;c__Sordariomycetes;o__Microascales;f__Halosphaeriaceae;g__unidentified;s__unculturedPericonia;
OTU1489	2	0	0	0	47	2	10	0	1	k__Fungi;p__Ascomycota;c__Sordariomycetes;o__Microascales;f__Microascaceae;g__Cephalotrichum;s__Doratomyces_nanus;
OTU1490	0	1	0	0	82	0	0	0	0	k__Fungi;p__Ascomycota;c__Sordariomycetes;o__Microascales;f__Microascaceae;g__Kernia;s__Kernia_pachypleura;
OTU1491	0	0	0	0	0	7	54	0	2	k__Fungi;p__Ascomycota;c__Sordariomycetes;o__Microascales;f__Microascaceae;g__Kernia;s__Kernia_sp_HSAUP074335;
OTU1492	0	0	2	0	0	0	0	0	0	k__Fungi;p__Ascomycota;c__Sordariomycetes;o__Microascales;f__Microascaceae;g__Pseudallescheria;s__Pseudallescheria_fimeti;
OTU1493	0	0	0	0	0	0	3	0	0	k__Fungi;p__Ascomycota;c__Sordariomycetes;o__Microascales;f__Microascaceae;g__Scopulariopsis;s__Scopulariopsis_sp_JZ_131;
OTU1494	0	0	0	0	8	0	0	0	0	k__Fungi;p__Ascomycota;c__Sordariomycetes;o__Microascales;f__Microascaceae;g__Wardomyces;s__Wardomyces_humicola;
OTU1495	0	0	0	0	19	0	0	0	0	k__Fungi;p__Ascomycota;c__Sordariomycetes;o__Microascales;f__Microascaceae;g__Wardomyces;s__Wardomyces_inflatus;
OTU1496	0	0	0	0	7	0	0	0	0	k__Fungi;p__Ascomycota;c__Sordariomycetes;o__Microascales;f__Microascaceae;g__Wardomycopsis;s__Wardomycopsis_humicola;
OTU1497	0	0	0	2	0	0	0	0	0	k__Fungi;p__Ascomycota;c__Sordariomycetes;o__Ophiostomatales;f__Ophiostomataceae;g__Grosmannia;s__Grosmannia_francke_grosmanniae;
OTU1498	2	0	0	0	0	0	0	0	0	k__Fungi;p__Ascomycota;c__Sordariomycetes;o__Ophiostomatales;f__Ophiostomataceae;g__Ophiostoma;s__Ophiostoma_dentifundum;
OTU1499	0	0	0	0	0	4	4	0	7	k__Fungi;p__Ascomycota;c__Sordariomycetes;o__Ophiostomatales;f__Ophiostomataceae;g__Ophiostoma;s__Ophiostoma_narcissi;
OTU1500	0	0	0	11	0	0	1	2	0	k__Fungi;p__Ascomycota;c__Sordariomycetes;o__Ophiostomatales;f__Ophiostomataceae;g__Ophiostoma;s__Ophiostoma_pallidulum;
OTU1501	0	0	0	0	1	0	2	3	0	k__Fungi;p__Ascomycota;c__Sordariomycetes;o__Ophiostomatales;f__Ophiostomataceae;g__Ophiostoma;s__Ophiostoma_phasma;
OTU1502	0	0	0	0	1	0	0	3	0	k__Fungi;p__Ascomycota;c__Sordariomycetes;o__Ophiostomatales;f__Ophiostomataceae;g__Ophiostoma;s__Ophiostoma_piliferum;
OTU1503	0	0	0	0	0	0	3	1	8	k__Fungi;p__Ascomycota;c__Sordariomycetes;o__Ophiostomatales;f__Ophiostomataceae;g__Ophiostoma;s__Ophiostoma_sejunctum;
OTU1504	36	0	0	0	0	2	0	0	0	k__Fungi;p__Ascomycota;c__Sordariomycetes;o__Ophiostomatales;f__Ophiostomataceae;g__Ophiostoma;s__Ophiostoma_sp_PR_2006f;
OTU1505	0	0	0	8	0	0	0	0	0	k__Fungi;p__Ascomycota;c__Sordariomycetes;o__Ophiostomatales;f__Ophiostomataceae;g__Sporothrix;s__Sporothrix_sp_KUC4053;
OTU1506	2	0	0	0	0	0	2	1	1	k__Fungi;p__Ascomycota;c__Sordariomycetes;o__Phyllachorales;f__Phyllachoraceae;g__Colletotrichum;s__Colletotrichum_cereale;
OTU1507	0	0	0	897	1	0	4	75	0	k__Fungi;p__Ascomycota;c__Sordariomycetes;o__Phyllachorales;f__Phyllachoraceae;g__Colletotrichum;s__Colletotrichum_sp_JP189;
OTU1508	1	0	0	2	0	0	0	0	0	k__Fungi;p__Ascomycota;c__Sordariomycetes;o__Phyllachorales;f__Phyllachoraceae;g__Colletotrichum;s__Colletotrichum_sp_RL_11;
OTU1509	1	0	0	1	0	0	0	0	0	k__Fungi;p__Ascomycota;c__Sordariomycetes;o__Phyllachorales;f__Phyllachoraceae;g__Colletotrichum;s__Colletotrichum_sp_UFMGCB_4596;
OTU1510	0	1	0	0	0	0	0	1	0	k__Fungi;p__Ascomycota;c__Sordariomycetes;o__Sordariales;f__Cephalothecaceae;g__Phialemonium;s__Phialemonium_curvatum;
OTU1511	3	0	3	0	0	0	0	0	0	k__Fungi;p__Ascomycota;c__Sordariomycetes;o__Sordariales;f__Cephalothecaceae;g__Phialemonium;s__Phialemonium_sp_CBS_111658;
OTU1512	0	0	0	0	2	0	0	0	0	k__Fungi;p__Ascomycota;c__Sordariomycetes;o__Sordariales;f__Chaetomiaceae;g__Chaetomium;s__Chaetomium_cf_funicola_MU_2009;
OTU1513	28	0	0	0	0	0	0	0	0	k__Fungi;p__Ascomycota;c__Sordariomycetes;o__Sordariales;f__Chaetomiaceae;g__Chaetomium;s__Chaetomium_perlucidum;
OTU1514	0	0	0	0	0	0	2	0	0	k__Fungi;p__Ascomycota;c__Sordariomycetes;o__Sordariales;f__Chaetomiaceae;g__Chaetomium;s__Chaetomium_piluliferum;
OTU1515	3	0	0	0	0	0	0	0	0	k__Fungi;p__Ascomycota;c__Sordariomycetes;o__Sordariales;f__Chaetomiaceae;g__Chaetomium;s__Chaetomium_sp_OTU380;
OTU1516	0	1	0	0	3	0	0	0	0	k__Fungi;p__Ascomycota;c__Sordariomycetes;o__Sordariales;f__Chaetomiaceae;g__Humicola;s__Humicola_sp_JZ_20;
OTU1517	9	0	0	0	0	0	0	0	0	k__Fungi;p__Ascomycota;c__Sordariomycetes;o__Sordariales;f__Chaetomiaceae;g__Thielavia;s__Thielavia_fragilis;
OTU1518	8	0	0	0	0	0	0	0	0	k__Fungi;p__Ascomycota;c__Sordariomycetes;o__Sordariales;f__Chaetomiaceae;g__Thielavia;s__Thielavia_heterothallica;
OTU1519	3	0	0	0	0	0	0	0	0	k__Fungi;p__Ascomycota;c__Sordariomycetes;o__Sordariales;f__Chaetomiaceae;g__Thielavia;s__Thielavia_ovispora;
OTU1520	17	5	0	0	3	0	0	1	0	k__Fungi;p__Ascomycota;c__Sordariomycetes;o__Sordariales;f__Chaetomiaceae;g__Trichocladium;s__Trichocladium_asperum;
OTU1521	1	0	0	0	0	0	0	1	0	k__Fungi;p__Ascomycota;c__Sordariomycetes;o__Sordariales;f__Chaetomiaceae;g__unidentified;s__unculturedThielavia;
OTU1522	0	0	0	0	10	0	0	0	0	k__Fungi;p__Ascomycota;c__Sordariomycetes;o__Sordariales;f__Helminthosphaeriaceae;g__Spadicoides;s__Spadicoides_bina;
OTU1523	2	4	0	0	3	1	0	0	0	k__Fungi;p__Ascomycota;c__Sordariomycetes;o__Sordariales;f__Incertae_sedis;g__Pleurothecium;s__Pleurothecium_obovoideum;
OTU1524	0	0	0	0	333	0	0	0	0	k__Fungi;p__Ascomycota;c__Sordariomycetes;o__Sordariales;f__Lasiosphaeriaceae;g__Cladorrhinum;s__Cladorrhinum_foecundissimum;
OTU1525	1	0	0	2	0	0	0	0	0	k__Fungi;p__Ascomycota;c__Sordariomycetes;o__Sordariales;f__Lasiosphaeriaceae;g__Podospora;s__Podospora_communis;
OTU1526	0	0	0	0	0	0	0	5	0	k__Fungi;p__Ascomycota;c__Sordariomycetes;o__Sordariales;f__Lasiosphaeriaceae;g__Podospora;s__Podospora_intestinacea;
OTU1527	0	0	0	0	0	2	2	0	0	k__Fungi;p__Ascomycota;c__Sordariomycetes;o__Sordariales;f__Lasiosphaeriaceae;g__Podospora;s__Podospora_multipilosa;
OTU1528	5	0	4	0	0	0	0	1	0	k__Fungi;p__Ascomycota;c__Sordariomycetes;o__Sordariales;f__Lasiosphaeriaceae;g__Podospora;s__Podospora_myriaspora;
OTU1529	0	0	0	0	0	2	0	1	0	k__Fungi;p__Ascomycota;c__Sordariomycetes;o__Sordariales;f__Lasiosphaeriaceae;g__Podospora;s__Podospora_sp_R198;
OTU1530	167	0	0	0	0	72	65	713	6	k__Fungi;p__Ascomycota;c__Sordariomycetes;o__Sordariales;f__Lasiosphaeriaceae;g__Schizothecium;s__Schizothecium_glutinans;
OTU1531	449	23	2	0	16	0	0	0	0	k__Fungi;p__Ascomycota;c__Sordariomycetes;o__Sordariales;f__Lasiosphaeriaceae;g__unidentified;s__unculturedApodus;
OTU1532	0	0	12	0	1	2	1	0	0	k__Fungi;p__Ascomycota;c__Sordariomycetes;o__Sordariales;f__Lasiosphaeriaceae;g__unidentified;s__unculturedLasiosphaeriaceae;
OTU1533	0	0	0	0	0	485	579	3	0	k__Fungi;p__Ascomycota;c__Sordariomycetes;o__Sordariales;f__Lasiosphaeriaceae;g__unidentified;s__unculturedSchizothecium;
OTU1534	1	0	0	0	1	0	0	0	0	k__Fungi;p__Ascomycota;c__Sordariomycetes;o__Sordariales;f__Lasiosphaeriaceae;g__Zopfiella;s__Zopfiella_longicaudata;
OTU1535	6	6	0	3	19	0	2	5	3	k__Fungi;p__Ascomycota;c__Sordariomycetes;o__Sordariales;f__Sordariaceae;g__Neurospora;s__Neurospora_terricola;
OTU1536	0	3	0	2	0	1	0	2	0	k__Fungi;p__Ascomycota;c__Sordariomycetes;o__Sordariales;f__Sordariaceae;g__unidentified;s__Sordariaceae_sp_C26_WL_2011;
OTU1537	0	2	0	2	0	0	0	0	0	k__Fungi;p__Ascomycota;c__Sordariomycetes;o__Sordariales;f__unidentified;g__unidentified;s__Sordariales_sp_Vega410;
OTU1538	122	22	1	0	5	0	0	0	0	k__Fungi;p__Ascomycota;c__Sordariomycetes;o__Sordariales;f__unidentified;g__unidentified;s__unculturedChaetomiaceae;
OTU1539	28	19	1	1	507	18	67	453	9	k__Fungi;p__Ascomycota;c__Sordariomycetes;o__Sordariales;f__unidentified;g__unidentified;s__unculturedSordariales;
OTU1540	0	0	0	3	0	0	0	2	0	k__Fungi;p__Ascomycota;c__Sordariomycetes;o__Trichosphaeriales;f__Incertae_sedis;g__Khuskia;s__Nigrospora_oryzae;
OTU1541	0	0	0	61	12	0	0	76	0	k__Fungi;p__Ascomycota;c__Sordariomycetes;o__Trichosphaeriales;f__Incertae_sedis;g__Nigrospora;s__Nigrospora_sp_TMS_2011;
OTU1542	0	0	0	0	0	0	0	6	0	k__Fungi;p__Ascomycota;c__Sordariomycetes;o__Trichosphaeriales;f__Incertae_sedis;g__Nigrospora;s__Nigrospora_sphaerica;
OTU1543	14	1	1	0	0	0	0	0	0	k__Fungi;p__Ascomycota;c__Sordariomycetes;o__unidentified;f__unidentified;g__unidentified;s__sordariomycete_sp_7653;
OTU1544	1	0	0	0	1	0	0	0	0	k__Fungi;p__Ascomycota;c__Sordariomycetes;o__unidentified;f__unidentified;g__unidentified;s__sordariomycete_sp_7662;
OTU1545	0	0	0	0	44	0	1	0	0	k__Fungi;p__Ascomycota;c__Sordariomycetes;o__unidentified;f__unidentified;g__unidentified;s__sordariomycete_sp_Vega666;
OTU1546	0	0	0	0	0	18	0	0	0	k__Fungi;p__Ascomycota;c__Sordariomycetes;o__unidentified;f__unidentified;g__unidentified;s__Sordariomycetes_sp_11332;
OTU1547	0	0	0	0	0	0	0	1	1	k__Fungi;p__Ascomycota;c__Sordariomycetes;o__unidentified;f__unidentified;g__unidentified;s__Sordariomycetes_sp_genotype_109;
OTU1548	0	368	0	0	0	3	0	0	0	k__Fungi;p__Ascomycota;c__Sordariomycetes;o__unidentified;f__unidentified;g__unidentified;s__Sordariomycetes_sp_genotype_222;
OTU1549	1	5	0	0	1	0	0	1	0	k__Fungi;p__Ascomycota;c__Sordariomycetes;o__unidentified;f__unidentified;g__unidentified;s__Sordariomycetes_sp_genotype_271;
OTU1550	0	0	0	0	0	7	0	0	0	k__Fungi;p__Ascomycota;c__Sordariomycetes;o__unidentified;f__unidentified;g__unidentified;s__Sordariomycetes_sp_genotype_319;
OTU1551	22	2	3	0	0	0	0	0	0	k__Fungi;p__Ascomycota;c__Sordariomycetes;o__unidentified;f__unidentified;g__unidentified;s__Sordariomycetes_sp_genotype_355;
OTU1552	2	0	0	0	0	0	0	0	0	k__Fungi;p__Ascomycota;c__Sordariomycetes;o__unidentified;f__unidentified;g__unidentified;s__Sordariomycetes_sp_genotype_442;
OTU1553	2	0	3	0	0	0	0	0	0	k__Fungi;p__Ascomycota;c__Sordariomycetes;o__unidentified;f__unidentified;g__unidentified;s__Sordariomycetes_sp_genotype_515;
OTU1554	2	0	0	0	0	0	0	0	0	k__Fungi;p__Ascomycota;c__Sordariomycetes;o__unidentified;f__unidentified;g__unidentified;s__Sordariomycetes_sp_genotype_542;
OTU1555	0	1	0	0	3	0	0	0	1	k__Fungi;p__Ascomycota;c__Sordariomycetes;o__unidentified;f__unidentified;g__unidentified;s__Sordariomycetes_sp_genotype_72;
OTU1556	60	28	17	0	0	0	0	2	0	k__Fungi;p__Ascomycota;c__Sordariomycetes;o__unidentified;f__unidentified;g__unidentified;s__Sordariomycetes_sp_TMS_2011;
OTU1557	0	0	0	0	0	0	5	0	0	k__Fungi;p__Ascomycota;c__Sordariomycetes;o__unidentified;f__unidentified;g__unidentified;s__unculturedectomycorrhiza_(Sordariomycetes);
OTU1558	3	0	0	0	4	0	0	0	0	k__Fungi;p__Ascomycota;c__Sordariomycetes;o__unidentified;f__unidentified;g__unidentified;s__unculturedSordariomycetes;
OTU1559	10	0	13	2	5	0	0	0	0	k__Fungi;p__Ascomycota;c__Sordariomycetes;o__unidentified;f__unidentified;g__unidentified;s__unculturedSordariomycetidae;
OTU1560	264	0	3	0	0	0	2	0	0	k__Fungi;p__Ascomycota;c__Sordariomycetes;o__unidentified;f__unidentified;g__unidentified;s__unidentified_sp.;
OTU1561	0	3	0	17	23	0	0	26	0	k__Fungi;p__Ascomycota;c__Sordariomycetes;o__Xylariales;f__Amphisphaeriaceae;g__Bartalinia;s__Bartalinia_sp_MM_101;
OTU1562	0	0	0	0	0	0	0	0	2	k__Fungi;p__Ascomycota;c__Sordariomycetes;o__Xylariales;f__Amphisphaeriaceae;g__Pestalotiopsis;s__Pestalotiopsis_maculiformans;
OTU1563	0	0	0	1	0	1	0	0	0	k__Fungi;p__Ascomycota;c__Sordariomycetes;o__Xylariales;f__Amphisphaeriaceae;g__Pestalotiopsis;s__Pestalotiopsis_microspora;
OTU1564	2	0	0	0	0	0	0	0	0	k__Fungi;p__Ascomycota;c__Sordariomycetes;o__Xylariales;f__Amphisphaeriaceae;g__Pestalotiopsis;s__Pestalotiopsis_sp_SGSGf14;
OTU1565	8	4	23	74	0	0	1	146	0	k__Fungi;p__Ascomycota;c__Sordariomycetes;o__Xylariales;f__Amphisphaeriaceae;g__Truncatella;s__Truncatella_angustata;
OTU1566	2	1	0	0	0	0	0	0	0	k__Fungi;p__Ascomycota;c__Sordariomycetes;o__Xylariales;f__Amphisphaeriaceae;g__Truncatella;s__Truncatella_sp_olrim511;
OTU1567	2	0	0	7	0	0	0	0	0	k__Fungi;p__Ascomycota;c__Sordariomycetes;o__Xylariales;f__Amphisphaeriaceae;g__unidentified;s__unculturedDiscosia;
OTU1568	0	0	0	0	0	1	0	3	0	k__Fungi;p__Ascomycota;c__Sordariomycetes;o__Xylariales;f__Amphisphaeriaceae;g__unidentified;s__unculturedTruncatella;
OTU1569	0	0	0	0	0	0	0	2	9	k__Fungi;p__Ascomycota;c__Sordariomycetes;o__Xylariales;f__Hyponectriaceae;g__Microdochium;s__Microdochium_sp_5/97_37;
OTU1570	0	0	0	0	0	3	0	12	16	k__Fungi;p__Ascomycota;c__Sordariomycetes;o__Xylariales;f__Hyponectriaceae;g__Microdochium;s__Microdochium_sp_B13;
OTU1571	0	0	0	0	192	2231	413	9158	13381	k__Fungi;p__Ascomycota;c__Sordariomycetes;o__Xylariales;f__Hyponectriaceae;g__Monographella;s__Monographella_lycopodina;
OTU1572	0	0	0	0	0	0	7	0	0	k__Fungi;p__Ascomycota;c__Sordariomycetes;o__Xylariales;f__Hyponectriaceae;g__Physalospora;s__Physalospora_vaccinii;
OTU1573	0	0	2	0	3	0	0	3	0	k__Fungi;p__Ascomycota;c__Sordariomycetes;o__Xylariales;f__Incertae_sedis;g__Capsulospora;s__Capsulospora_sp_JP5139;
OTU1574	0	17	0	0	0	0	0	0	0	k__Fungi;p__Ascomycota;c__Sordariomycetes;o__Xylariales;f__Incertae_sedis;g__Dinemasporium;s__Dinemasporium_polygonum;
OTU1575	3	0	5	2	0	0	0	2	1	k__Fungi;p__Ascomycota;c__Sordariomycetes;o__Xylariales;f__Incertae_sedis;g__Oxydothis;s__Oxydothis_frondicola;
OTU1576	10	0	0	0	1	0	0	0	0	k__Fungi;p__Ascomycota;c__Sordariomycetes;o__Xylariales;f__Incertae_sedis;g__Polyancora;s__Polyancora_globosa;
OTU1577	0	0	0	0	3	0	0	0	2	k__Fungi;p__Ascomycota;c__Sordariomycetes;o__Xylariales;f__unidentified;g__unidentified;s__Liberomyces_saliciphilus;
OTU1578	116	402	272	0	0	0	0	0	0	k__Fungi;p__Ascomycota;c__Sordariomycetes;o__Xylariales;f__unidentified;g__unidentified;s__unidentified_sp.;
OTU1579	137	0	1	0	0	1	0	0	0	k__Fungi;p__Ascomycota;c__Sordariomycetes;o__Xylariales;f__unidentified;g__unidentified;s__Xylariales_sp_MU_2009_1;
OTU1580	3	0	0	2	0	0	0	0	0	k__Fungi;p__Ascomycota;c__Sordariomycetes;o__Xylariales;f__Xylariaceae;g__Annulohypoxylon;s__Annulohypoxylon_sp_agrAR059;
OTU1581	0	0	0	0	0	0	0	36	0	k__Fungi;p__Ascomycota;c__Sordariomycetes;o__Xylariales;f__Xylariaceae;g__Anthostomella;s__Anthostomella_conorum;
OTU1582	0	0	0	1	1	0	0	0	0	k__Fungi;p__Ascomycota;c__Sordariomycetes;o__Xylariales;f__Xylariaceae;g__Biscogniauxia;s__Biscogniauxia_atropunctata;
OTU1583	0	1	21	5	3	0	0	0	0	k__Fungi;p__Ascomycota;c__Sordariomycetes;o__Xylariales;f__Xylariaceae;g__Biscogniauxia;s__Biscogniauxia_capnodes;
OTU1584	3	1	1	0	1	0	0	1	0	k__Fungi;p__Ascomycota;c__Sordariomycetes;o__Xylariales;f__Xylariaceae;g__Biscogniauxia;s__Biscogniauxia_nummularia;
OTU1585	0	2	5	0	0	0	0	0	0	k__Fungi;p__Ascomycota;c__Sordariomycetes;o__Xylariales;f__Xylariaceae;g__Biscogniauxia;s__Biscogniauxia_sp_JF06_05;
OTU1586	0	1	2	1	6	1	0	2	2	k__Fungi;p__Ascomycota;c__Sordariomycetes;o__Xylariales;f__Xylariaceae;g__Daldinia;s__Daldinia_fissa;
OTU1587	3	0	1	26	5	1	14	1	6	k__Fungi;p__Ascomycota;c__Sordariomycetes;o__Xylariales;f__Xylariaceae;g__Entoleuca;s__Entoleuca_mammata;
OTU1588	2	1	1	21	0	0	0	2	0	k__Fungi;p__Ascomycota;c__Sordariomycetes;o__Xylariales;f__Xylariaceae;g__Hypoxylon;s__Hypoxylon_fragiforme;
OTU1589	0	0	0	0	0	0	10	0	0	k__Fungi;p__Ascomycota;c__Sordariomycetes;o__Xylariales;f__Xylariaceae;g__Hypoxylon;s__Hypoxylon_fuscopurpureum;
OTU1590	8	4	3	0	0	0	0	0	0	k__Fungi;p__Ascomycota;c__Sordariomycetes;o__Xylariales;f__Xylariaceae;g__Hypoxylon;s__Hypoxylon_fuscum;
OTU1591	11	2	0	1	0	0	0	3	0	k__Fungi;p__Ascomycota;c__Sordariomycetes;o__Xylariales;f__Xylariaceae;g__Hypoxylon;s__Hypoxylon_rubiginosum;
OTU1592	3	0	0	0	0	0	5	0	0	k__Fungi;p__Ascomycota;c__Sordariomycetes;o__Xylariales;f__Xylariaceae;g__Hypoxylon;s__Hypoxylon_sp_SUT104;
OTU1593	9	2	2	2	0	0	0	0	1	k__Fungi;p__Ascomycota;c__Sordariomycetes;o__Xylariales;f__Xylariaceae;g__Kretzschmaria;s__Kretzschmaria_deusta;
OTU1594	0	0	0	0	0	0	2	0	0	k__Fungi;p__Ascomycota;c__Sordariomycetes;o__Xylariales;f__Xylariaceae;g__Kretzschmaria;s__Kretzschmaria_guyanensis;
OTU1595	0	2	0	0	0	0	0	0	0	k__Fungi;p__Ascomycota;c__Sordariomycetes;o__Xylariales;f__Xylariaceae;g__Nemania;s__Nemania_aenea;
OTU1596	7	1	0	0	0	0	0	0	0	k__Fungi;p__Ascomycota;c__Sordariomycetes;o__Xylariales;f__Xylariaceae;g__Nodulisporium;s__Nodulisporium_sp_JP60_3;
OTU1597	28	6	1	3	4	6	0	4	0	k__Fungi;p__Ascomycota;c__Sordariomycetes;o__Xylariales;f__Xylariaceae;g__Nodulisporium;s__Nodulisporium_sp_JW60_1;
OTU1598	0	0	0	841	302	0	0	0	0	k__Fungi;p__Ascomycota;c__Sordariomycetes;o__Xylariales;f__Xylariaceae;g__Podosordaria;s__Podosordaria_tulasnei;
OTU1599	0	0	0	0	0	0	15	3	4	k__Fungi;p__Ascomycota;c__Sordariomycetes;o__Xylariales;f__Xylariaceae;g__Rosellinia;s__Rosellinia_sp_F_235,338;
OTU1600	1	0	1	1	0	0	1	0	0	k__Fungi;p__Ascomycota;c__Sordariomycetes;o__Xylariales;f__Xylariaceae;g__Thamnomyces;s__Thamnomyces_sp_CBS_123578;
OTU1601	0	0	0	3	12	248	153	122	74	k__Fungi;p__Ascomycota;c__Sordariomycetes;o__Xylariales;f__Xylariaceae;g__unidentified;s__unculturedectomycorrhiza_(Xylariaceae);
OTU1602	6	0	1	0	0	0	0	0	0	k__Fungi;p__Ascomycota;c__Sordariomycetes;o__Xylariales;f__Xylariaceae;g__unidentified;s__unculturedHypoxylon;
OTU1603	129	1	0	0	0	0	0	0	0	k__Fungi;p__Ascomycota;c__Sordariomycetes;o__Xylariales;f__Xylariaceae;g__unidentified;s__Xylariaceae_sp_M156;
OTU1604	0	0	0	0	0	0	0	2	0	k__Fungi;p__Ascomycota;c__Sordariomycetes;o__Xylariales;f__Xylariaceae;g__Xylaria;s__Xylaria_cf_glebulosa_431_(HAST,_JF);
OTU1605	0	2	0	0	0	0	0	0	0	k__Fungi;p__Ascomycota;c__Sordariomycetes;o__Xylariales;f__Xylariaceae;g__Xylaria;s__Xylaria_hypoxylon;
OTU1606	0	0	0	0	0	0	2	0	0	k__Fungi;p__Ascomycota;c__Sordariomycetes;o__Xylariales;f__Xylariaceae;g__Xylaria;s__Xylaria_juruensis;
OTU1607	2	0	0	0	0	0	0	0	0	k__Fungi;p__Ascomycota;c__Sordariomycetes;o__Xylariales;f__Xylariaceae;g__Xylaria;s__Xylaria_polymorpha;
OTU1608	4	0	0	0	0	0	0	2	0	k__Fungi;p__Ascomycota;c__Sordariomycetes;o__Xylariales;f__Xylariaceae;g__Xylaria;s__Xylaria_sp_ATT025;
OTU1609	0	0	0	0	0	0	1	5	0	k__Fungi;p__Ascomycota;c__Sordariomycetes;o__Xylariales;f__Xylariaceae;g__Xylaria;s__Xylaria_sp_L15;
OTU1610	0	45	0	2	3	0	0	0	0	k__Fungi;p__Ascomycota;c__Sordariomycetes;o__Xylariales;f__Xylariaceae;g__Xylaria;s__Xylaria_sp_MUCL_47969;
OTU1611	2	0	0	1	0	0	0	0	0	k__Fungi;p__Ascomycota;c__Sordariomycetes;o__Xylariales;f__Xylariaceae;g__Xylaria;s__Xylaria_sp_NRRL_35182;
OTU1612	0	0	0	0	0	0	11	0	0	k__Fungi;p__Ascomycota;c__Taphrinomycetes;o__Taphrinales;f__Protomycetaceae;g__Protomyces;s__Protomyces_inouyei;
OTU1613	0	0	0	0	0	0	2	0	0	k__Fungi;p__Ascomycota;c__Taphrinomycetes;o__Taphrinales;f__unidentified;g__unidentified;s__unculturedTaphrina;
OTU1614	0	0	0	0	0	0	674	487	96	k__Fungi;p__Ascomycota;c__unidentified;o__unidentified;f__unidentified;g__unidentified;s__Ascomyceta_sp_shylm76;
OTU1615	0	0	0	0	2	0	0	0	0	k__Fungi;p__Ascomycota;c__unidentified;o__unidentified;f__unidentified;g__unidentified;s__ascomycete_sp_14443_sp1;
OTU1616	0	0	0	0	0	0	2	0	4	k__Fungi;p__Ascomycota;c__unidentified;o__unidentified;f__unidentified;g__unidentified;s__ascomycete_sp_BC15;
OTU1617	2	0	0	1	11	3	184	1	18	k__Fungi;p__Ascomycota;c__unidentified;o__unidentified;f__unidentified;g__unidentified;s__ascomycete_sp_BF104;
OTU1618	0	0	0	0	0	0	114	1	53	k__Fungi;p__Ascomycota;c__unidentified;o__unidentified;f__unidentified;g__unidentified;s__ascomycete_sp_CD_2008a;
OTU1619	5	0	0	4	0	0	1	0	0	k__Fungi;p__Ascomycota;c__unidentified;o__unidentified;f__unidentified;g__unidentified;s__ascomycete_sp_CH_Aa18;
OTU1620	0	2	0	5	0	0	0	0	1	k__Fungi;p__Ascomycota;c__unidentified;o__unidentified;f__unidentified;g__unidentified;s__ascomycete_sp_CH_Aa3L;
OTU1621	35	0	0	308	874	0	151	0	4	k__Fungi;p__Ascomycota;c__unidentified;o__unidentified;f__unidentified;g__unidentified;s__ascomycete_sp_CH_Tc14;
OTU1622	22	36	0	0	8	0	1	0	0	k__Fungi;p__Ascomycota;c__unidentified;o__unidentified;f__unidentified;g__unidentified;s__ascomycete_sp_CH_TcG;
OTU1623	0	0	0	0	1	8	31	16	2	k__Fungi;p__Ascomycota;c__unidentified;o__unidentified;f__unidentified;g__unidentified;s__ascomycete_sp_DAR_73142;
OTU1624	0	10	0	0	0	4	2	0	0	k__Fungi;p__Ascomycota;c__unidentified;o__unidentified;f__unidentified;g__unidentified;s__ascomycete_sp_MA_4671;
OTU1625	0	0	2	0	0	10	0	0	0	k__Fungi;p__Ascomycota;c__unidentified;o__unidentified;f__unidentified;g__unidentified;s__ascomycete_sp_MA_4708;
OTU1626	3	0	1	0	0	0	0	0	0	k__Fungi;p__Ascomycota;c__unidentified;o__unidentified;f__unidentified;g__unidentified;s__ascomycete_sp_MA_4776;
OTU1627	1	0	0	0	0	0	0	1	0	k__Fungi;p__Ascomycota;c__unidentified;o__unidentified;f__unidentified;g__unidentified;s__ascomycete_sp_nasa25;
OTU1628	0	0	0	0	0	3	0	9	1	k__Fungi;p__Ascomycota;c__unidentified;o__unidentified;f__unidentified;g__unidentified;s__ascomycete_sp_nasa64;
OTU1629	0	2	1	0	0	0	0	0	0	k__Fungi;p__Ascomycota;c__unidentified;o__unidentified;f__unidentified;g__unidentified;s__ascomycete_sp_nasa65;
OTU1630	2	0	0	33	1	5	2	31	3	k__Fungi;p__Ascomycota;c__unidentified;o__unidentified;f__unidentified;g__unidentified;s__ascomycete_sp_olrim401;
OTU1631	0	0	0	0	0	0	21	0	7	k__Fungi;p__Ascomycota;c__unidentified;o__unidentified;f__unidentified;g__unidentified;s__ascomycete_sp_olrim457;
OTU1632	9	1	0	0	0	0	0	0	0	k__Fungi;p__Ascomycota;c__unidentified;o__unidentified;f__unidentified;g__unidentified;s__ascomycete_sp_olrim78;
OTU1633	266	18	0	0	0	0	4	0	0	k__Fungi;p__Ascomycota;c__unidentified;o__unidentified;f__unidentified;g__unidentified;s__ascomycete_sp_olrim79;
OTU1634	3559	1	2	0	0	0	0	0	0	k__Fungi;p__Ascomycota;c__unidentified;o__unidentified;f__unidentified;g__unidentified;s__ascomycete_sp_olrim903;
OTU1635	0	0	0	0	0	0	1	16	1091	k__Fungi;p__Ascomycota;c__unidentified;o__unidentified;f__unidentified;g__unidentified;s__ascomycete_sp_OS_S107;
OTU1636	0	0	0	3	0	0	2	0	5	k__Fungi;p__Ascomycota;c__unidentified;o__unidentified;f__unidentified;g__unidentified;s__ascomycete_sp_OS_S59;
OTU1637	0	0	0	0	0	0	1	1	0	k__Fungi;p__Ascomycota;c__unidentified;o__unidentified;f__unidentified;g__unidentified;s__ascomycete_sp_RS085;
OTU1638	1	0	1	0	0	0	4	0	0	k__Fungi;p__Ascomycota;c__unidentified;o__unidentified;f__unidentified;g__unidentified;s__ascomycete_sp_RSM006;
OTU1639	0	0	0	0	3	0	0	0	0	k__Fungi;p__Ascomycota;c__unidentified;o__unidentified;f__unidentified;g__unidentified;s__ascomycete_sp_VTT_D_041022;
OTU1640	109	18	3	0	0	0	0	0	0	k__Fungi;p__Ascomycota;c__unidentified;o__unidentified;f__unidentified;g__unidentified;s__ascomycete_sp_ZGZII03060;
OTU1641	6	0	0	4	1	2	22	0	0	k__Fungi;p__Ascomycota;c__unidentified;o__unidentified;f__unidentified;g__unidentified;s__ascomycete_sp_ZGZII03106_12xiao;
OTU1642	138	0	112	0	0	0	0	0	0	k__Fungi;p__Ascomycota;c__unidentified;o__unidentified;f__unidentified;g__unidentified;s__ascomycete_sp_ZGZII03186_2;
OTU1643	0	0	0	4	0	0	0	0	0	k__Fungi;p__Ascomycota;c__unidentified;o__unidentified;f__unidentified;g__unidentified;s__ascomycete_sp_ZGZII03234;
OTU1644	1	0	0	0	0	4	2	1	0	k__Fungi;p__Ascomycota;c__unidentified;o__unidentified;f__unidentified;g__unidentified;s__ascomycete_sp_ZGZII04023;
OTU1645	3	0	0	0	0	0	0	0	0	k__Fungi;p__Ascomycota;c__unidentified;o__unidentified;f__unidentified;g__unidentified;s__ascomycete_sp_ZGZII04040;
OTU1646	2	0	0	0	0	0	0	0	0	k__Fungi;p__Ascomycota;c__unidentified;o__unidentified;f__unidentified;g__unidentified;s__Ascomycota_sp_1_AJMH_2010;
OTU1647	1	57	0	0	0	0	0	0	0	k__Fungi;p__Ascomycota;c__unidentified;o__unidentified;f__unidentified;g__unidentified;s__Ascomycota_sp_105;
OTU1648	0	0	0	11	0	0	0	0	0	k__Fungi;p__Ascomycota;c__unidentified;o__unidentified;f__unidentified;g__unidentified;s__Ascomycota_sp_10689;
OTU1649	0	0	0	0	0	91	80	26	127	k__Fungi;p__Ascomycota;c__unidentified;o__unidentified;f__unidentified;g__unidentified;s__Ascomycota_sp_agrAR118;
OTU1650	74	186	547	4	3	13	6	32	18	k__Fungi;p__Ascomycota;c__unidentified;o__unidentified;f__unidentified;g__unidentified;s__Ascomycota_sp_AR_2010;
OTU1651	0	6	0	57	463	4	3633	9	49	k__Fungi;p__Ascomycota;c__unidentified;o__unidentified;f__unidentified;g__unidentified;s__Ascomycota_sp_BDJ;
OTU1652	0	0	0	0	0	20	2	105	27	k__Fungi;p__Ascomycota;c__unidentified;o__unidentified;f__unidentified;g__unidentified;s__Ascomycota_sp_BDK;
OTU1653	15672	3	6	42	2	13	97	7	43	k__Fungi;p__Ascomycota;c__unidentified;o__unidentified;f__unidentified;g__unidentified;s__Ascomycota_sp_BEA_2010;
OTU1654	0	0	0	113	0	2	6	27	3	k__Fungi;p__Ascomycota;c__unidentified;o__unidentified;f__unidentified;g__unidentified;s__Ascomycota_sp_Bear7;
OTU1655	47	1	0	0	0	0	0	0	2	k__Fungi;p__Ascomycota;c__unidentified;o__unidentified;f__unidentified;g__unidentified;s__Ascomycota_sp_BF134;
OTU1656	0	0	0	20	13	4	209	9	4	k__Fungi;p__Ascomycota;c__unidentified;o__unidentified;f__unidentified;g__unidentified;s__Ascomycota_sp_CH_Fn22;
OTU1657	14	0	1	867	42	6	1748	7	9	k__Fungi;p__Ascomycota;c__unidentified;o__unidentified;f__unidentified;g__unidentified;s__Ascomycota_sp_CH_Nl20;
OTU1658	0	0	7	39	1	0	1	0	0	k__Fungi;p__Ascomycota;c__unidentified;o__unidentified;f__unidentified;g__unidentified;s__Ascomycota_sp_CH_Nl3;
OTU1659	0	0	0	0	4	0	0	8	0	k__Fungi;p__Ascomycota;c__unidentified;o__unidentified;f__unidentified;g__unidentified;s__Ascomycota_sp_CHTAE16;
OTU1660	0	0	0	0	0	0	0	32	0	k__Fungi;p__Ascomycota;c__unidentified;o__unidentified;f__unidentified;g__unidentified;s__Ascomycota_sp_Da_ShC_H11;
OTU1661	0	0	0	0	0	0	0	0	2	k__Fungi;p__Ascomycota;c__unidentified;o__unidentified;f__unidentified;g__unidentified;s__Ascomycota_sp_EMF6;
OTU1662	0	0	1	0	0	0	0	2	0	k__Fungi;p__Ascomycota;c__unidentified;o__unidentified;f__unidentified;g__unidentified;s__Ascomycota_sp_F45;
OTU1663	3	9	1	1	7	0	6	53	0	k__Fungi;p__Ascomycota;c__unidentified;o__unidentified;f__unidentified;g__unidentified;s__Ascomycota_sp_F46;
OTU1664	0	0	0	26	66	0	0	75	0	k__Fungi;p__Ascomycota;c__unidentified;o__unidentified;f__unidentified;g__unidentified;s__Ascomycota_sp_H50;
OTU1665	1	74	0	0	0	0	0	0	0	k__Fungi;p__Ascomycota;c__unidentified;o__unidentified;f__unidentified;g__unidentified;s__Ascomycota_sp_HF_08;
OTU1666	0	0	0	0	0	0	0	74	0	k__Fungi;p__Ascomycota;c__unidentified;o__unidentified;f__unidentified;g__unidentified;s__Ascomycota_sp_I278;
OTU1667	0	0	0	0	19	0	14	13	6	k__Fungi;p__Ascomycota;c__unidentified;o__unidentified;f__unidentified;g__unidentified;s__Ascomycota_sp_I364;
OTU1668	3	7	0	1	2	4	15	19	7	k__Fungi;p__Ascomycota;c__unidentified;o__unidentified;f__unidentified;g__unidentified;s__Ascomycota_sp_I406;
OTU1669	0	0	0	24	1	0	0	0	0	k__Fungi;p__Ascomycota;c__unidentified;o__unidentified;f__unidentified;g__unidentified;s__Ascomycota_sp_IBWF77_89A;
OTU1670	0	0	0	12	4	0	0	0	0	k__Fungi;p__Ascomycota;c__unidentified;o__unidentified;f__unidentified;g__unidentified;s__Ascomycota_sp_L51;
OTU1671	343	3	2	0	0	0	0	0	0	k__Fungi;p__Ascomycota;c__unidentified;o__unidentified;f__unidentified;g__unidentified;s__Ascomycota_sp_M78;
OTU1672	15	1	2	0	0	0	0	0	1	k__Fungi;p__Ascomycota;c__unidentified;o__unidentified;f__unidentified;g__unidentified;s__Ascomycota_sp_OY17007;
OTU1673	0	10	0	1	0	0	0	0	0	k__Fungi;p__Ascomycota;c__unidentified;o__unidentified;f__unidentified;g__unidentified;s__Ascomycota_sp_OY19307;
OTU1674	40	0	1	0	0	0	0	0	0	k__Fungi;p__Ascomycota;c__unidentified;o__unidentified;f__unidentified;g__unidentified;s__Ascomycota_sp_P50;
OTU1675	39	4	126	289	490	97	325	109	114	k__Fungi;p__Ascomycota;c__unidentified;o__unidentified;f__unidentified;g__unidentified;s__Ascomycota_sp_PIMO_170;
OTU1676	2	0	0	0	0	0	0	0	0	k__Fungi;p__Ascomycota;c__unidentified;o__unidentified;f__unidentified;g__unidentified;s__Ascomycota_sp_PIMO_207;
OTU1677	0	0	0	1	1	2	144	0	417	k__Fungi;p__Ascomycota;c__unidentified;o__unidentified;f__unidentified;g__unidentified;s__Ascomycota_sp_PIMO_418;
OTU1678	0	0	0	0	0	0	2	1	6	k__Fungi;p__Ascomycota;c__unidentified;o__unidentified;f__unidentified;g__unidentified;s__Ascomycota_sp_r238;
OTU1679	0	0	0	0	0	0	3	0	0	k__Fungi;p__Ascomycota;c__unidentified;o__unidentified;f__unidentified;g__unidentified;s__Ascomycota_sp_r260;
OTU1680	0	0	9	0	0	0	0	0	0	k__Fungi;p__Ascomycota;c__unidentified;o__unidentified;f__unidentified;g__unidentified;s__Ascomycota_sp_SB9356c;
OTU1681	2	0	0	0	0	0	0	0	0	k__Fungi;p__Ascomycota;c__unidentified;o__unidentified;f__unidentified;g__unidentified;s__Ascomycota_sp_shylm126;
OTU1682	0	0	0	2	0	0	0	0	0	k__Fungi;p__Ascomycota;c__unidentified;o__unidentified;f__unidentified;g__unidentified;s__Ascomycota_sp_SL_7;
OTU1683	0	0	0	2	1	0	0	0	0	k__Fungi;p__Ascomycota;c__unidentified;o__unidentified;f__unidentified;g__unidentified;s__Ascomycota_sp_South_west0090;
OTU1684	0	0	0	0	0	0	0	2	0	k__Fungi;p__Ascomycota;c__unidentified;o__unidentified;f__unidentified;g__unidentified;s__Ascomycota_sp_Super1F1_09;
OTU1685	0	0	0	6	6	0	0	0	0	k__Fungi;p__Ascomycota;c__unidentified;o__unidentified;f__unidentified;g__unidentified;s__Ascomycota_sp_TA26_18;
OTU1686	0	0	0	0	0	2	0	0	0	k__Fungi;p__Ascomycota;c__unidentified;o__unidentified;f__unidentified;g__unidentified;s__Ascomycota_sp_X33;
OTU1687	0	0	0	0	0	3	0	0	0	k__Fungi;p__Ascomycota;c__unidentified;o__unidentified;f__unidentified;g__unidentified;s__epacrid_root_endophyte_E2_1_6;
OTU1688	0	0	0	2	0	0	0	0	0	k__Fungi;p__Ascomycota;c__unidentified;o__unidentified;f__unidentified;g__unidentified;s__foliar_endophyte_of_Picea_glauca_sp_N3;
OTU1689	2	0	1	0	0	0	0	0	0	k__Fungi;p__Ascomycota;c__unidentified;o__unidentified;f__unidentified;g__unidentified;s__foliar_endophyte_of_Picea_glauca_sp_Q1;
OTU1690	0	10	0	0	0	6	356	198	10	k__Fungi;p__Ascomycota;c__unidentified;o__unidentified;f__unidentified;g__unidentified;s__fungal_endophyte_MUT_771;
OTU1691	0	0	0	2	3	1	2	0	0	k__Fungi;p__Ascomycota;c__unidentified;o__unidentified;f__unidentified;g__unidentified;s__leaf_litter_ascomycete_strain_its036;
OTU1692	0	0	0	0	0	0	3	0	0	k__Fungi;p__Ascomycota;c__unidentified;o__unidentified;f__unidentified;g__unidentified;s__leaf_litter_ascomycete_strain_its052;
OTU1693	0	0	0	0	0	0	226	0	0	k__Fungi;p__Ascomycota;c__unidentified;o__unidentified;f__unidentified;g__unidentified;s__Leptosphaeria_fungal_contaminant_Hungary_3;
OTU1694	36	0	15	502	4	2	102	3	68	k__Fungi;p__Ascomycota;c__unidentified;o__unidentified;f__unidentified;g__unidentified;s__melanized_limestone_ascomycete_CR_2004;
OTU1695	0	0	0	0	0	3	0	0	0	k__Fungi;p__Ascomycota;c__unidentified;o__unidentified;f__unidentified;g__unidentified;s__mycorrhizal_ascomycete_of_Rhododendron_type_3;
OTU1696	0	0	0	0	0	0	2	0	0	k__Fungi;p__Ascomycota;c__unidentified;o__unidentified;f__unidentified;g__unidentified;s__oat_root_associated_euascomycete_00028;
OTU1697	32	0	421	1372	113	0	0	0	0	k__Fungi;p__Ascomycota;c__unidentified;o__unidentified;f__unidentified;g__unidentified;s__Pezizomycotina_sp_2_ICMP_18932;
OTU1698	3	0	0	0	0	0	0	0	0	k__Fungi;p__Ascomycota;c__unidentified;o__unidentified;f__unidentified;g__unidentified;s__Pezizomycotina_sp_E6928a;
OTU1699	0	0	0	311	2	0	0	44	0	k__Fungi;p__Ascomycota;c__unidentified;o__unidentified;f__unidentified;g__unidentified;s__Pseudopenidiella_piceae;
OTU1700	12	0	0	22	401	0	0	1047	0	k__Fungi;p__Ascomycota;c__unidentified;o__unidentified;f__unidentified;g__unidentified;s__unculturedAlatospora;
OTU1701	0	0	0	0	3	0	0	0	0	k__Fungi;p__Ascomycota;c__unidentified;o__unidentified;f__unidentified;g__unidentified;s__unculturedascomycete_from_Acaulospora_colossica_spore_IVB3_2;
OTU1702	47852	3518	1534	6206	4419	88173	68341	38076	27074	k__Fungi;p__Ascomycota;c__unidentified;o__unidentified;f__unidentified;g__unidentified;s__unculturedAscomycota;
OTU1703	0	0	0	0	0	1	3	4415	0	k__Fungi;p__Ascomycota;c__unidentified;o__unidentified;f__unidentified;g__unidentified;s__unculturedCapnobotryella;
OTU1704	0	1	0	0	1	4	1	348	1	k__Fungi;p__Ascomycota;c__unidentified;o__unidentified;f__unidentified;g__unidentified;s__unculturedGyoerffyella;
OTU1705	0	0	0	1	0	2	8	0	0	k__Fungi;p__Ascomycota;c__unidentified;o__unidentified;f__unidentified;g__unidentified;s__unculturedLemonniera;
OTU1706	676	246	22871	324	2890	922	5983	5717	2588	k__Fungi;p__Ascomycota;c__unidentified;o__unidentified;f__unidentified;g__unidentified;s__unculturedleotiomyceta;
OTU1707	0	0	0	2	0	0	0	0	0	k__Fungi;p__Ascomycota;c__unidentified;o__unidentified;f__unidentified;g__unidentified;s__unculturedLeptodontidium;
OTU1708	0	0	0	0	0	3	0	0	0	k__Fungi;p__Ascomycota;c__unidentified;o__unidentified;f__unidentified;g__unidentified;s__unculturedmarine_ascomycete_LIF27;
OTU1709	26869	27075	8029	27516	8312	154	1377	673	451	k__Fungi;p__Ascomycota;c__unidentified;o__unidentified;f__unidentified;g__unidentified;s__unculturedPezizomycotina;
OTU1710	2	0	0	0	2	1	0	0	0	k__Fungi;p__Ascomycota;c__unidentified;o__unidentified;f__unidentified;g__unidentified;s__unculturedPhoma;
OTU1711	0	0	0	0	0	1	1	0	0	k__Fungi;p__Ascomycota;c__unidentified;o__unidentified;f__unidentified;g__unidentified;s__unculturedrhizosphere_ascomycete;
OTU1712	0	0	0	1	0	4	1	0	0	k__Fungi;p__Ascomycota;c__unidentified;o__unidentified;f__unidentified;g__unidentified;s__unculturedsaccharomyceta;
OTU1713	6	15	0	6	1	0	0	497	0	k__Fungi;p__Ascomycota;c__unidentified;o__unidentified;f__unidentified;g__unidentified;s__unculturedsordariomyceta;
OTU1714	2579	87	3	0	1002	72	8365	15473	14283	k__Fungi;p__Ascomycota;c__unidentified;o__unidentified;f__unidentified;g__unidentified;s__unculturedTetracladium;
OTU1715	0	0	0	60	0	0	1	1	0	k__Fungi;p__Ascomycota;c__unidentified;o__unidentified;f__unidentified;g__unidentified;s__unculturedTrichocladium;
OTU1716	0	0	0	1	0	0	0	0	61	k__Fungi;p__Ascomycota;c__unidentified;o__unidentified;f__unidentified;g__unidentified;s__unculturedTroposporella;
OTU1717	147	0	0	0	0	2	0	1	0	k__Fungi;p__Ascomycota;c__unidentified;o__unidentified;f__unidentified;g__unidentified;s__unculturedZalerion;
OTU1718	0	0	3	29	5	1	3	692	1	k__Fungi;p__Ascomycota;c__unidentified;o__unidentified;f__unidentified;g__unidentified;s__unidentified_sp.;
OTU1719	2	0	0	3	0	80	30	5	25	k__Fungi;p__Ascomycota;c__unidentified;o__unidentified;f__unidentified;g__unidentified;s__Woollsia_mycorrhizal_fungus_XXVI;
OTU1720	4	0	2	0	0	0	1	0	0	k__Fungi;p__Ascomycota;c__unidentified;o__unidentified;f__unidentified;g__unidentified;s__Woollsia_root_associated_fungus_IX;
OTU1721	14	4	4	0	0	0	0	0	0	k__Fungi;p__Basidiomycota;c__Agaricomycetes;o__Agaricales;f__Agaricaceae;g__Agaricus;s__Agaricus_altipes;
OTU1722	0	0	0	0	0	0	2	0	0	k__Fungi;p__Basidiomycota;c__Agaricomycetes;o__Agaricales;f__Agaricaceae;g__Agaricus;s__Agaricus_bernardii;
OTU1723	4	1	0	0	0	0	0	3	1	k__Fungi;p__Basidiomycota;c__Agaricomycetes;o__Agaricales;f__Agaricaceae;g__Agaricus;s__Agaricus_brunneolus;
OTU1724	0	0	0	0	0	0	0	5	0	k__Fungi;p__Basidiomycota;c__Agaricomycetes;o__Agaricales;f__Agaricaceae;g__Agaricus;s__Agaricus_essettei;
OTU1725	0	0	0	0	0	1	0	0	1	k__Fungi;p__Basidiomycota;c__Agaricomycetes;o__Agaricales;f__Agaricaceae;g__Agaricus;s__Agaricus_heterocystis;
OTU1726	3	0	0	0	1	0	0	0	0	k__Fungi;p__Basidiomycota;c__Agaricomycetes;o__Agaricales;f__Agaricaceae;g__Agaricus;s__Agaricus_nivescens;
OTU1727	0	0	0	0	0	2	0	0	0	k__Fungi;p__Basidiomycota;c__Agaricomycetes;o__Agaricales;f__Agaricaceae;g__Agaricus;s__Agaricus_romagnesii;
OTU1728	0	3	0	0	0	1	0	0	0	k__Fungi;p__Basidiomycota;c__Agaricomycetes;o__Agaricales;f__Agaricaceae;g__Agaricus;s__Agaricus_silvaticus;
OTU1729	0	0	1	1	0	0	0	1	0	k__Fungi;p__Basidiomycota;c__Agaricomycetes;o__Agaricales;f__Agaricaceae;g__Agaricus;s__Agaricus_silvicola;
OTU1730	27	0	0	0	0	0	0	0	0	k__Fungi;p__Basidiomycota;c__Agaricomycetes;o__Agaricales;f__Agaricaceae;g__Agaricus;s__Agaricus_sp_NTS07;
OTU1731	4	0	0	0	0	0	0	0	0	k__Fungi;p__Basidiomycota;c__Agaricomycetes;o__Agaricales;f__Agaricaceae;g__Cystolepiota;s__Cystolepiota_sistrata;
OTU1732	0	0	0	0	0	0	0	4	0	k__Fungi;p__Basidiomycota;c__Agaricomycetes;o__Agaricales;f__Agaricaceae;g__Disciseda;s__Disciseda_candida;
OTU1733	0	0	2	0	0	0	0	1	0	k__Fungi;p__Basidiomycota;c__Agaricomycetes;o__Agaricales;f__Agaricaceae;g__Lepiota;s__Lepiota_boudieri;
OTU1734	0	0	0	7	1	0	0	2	0	k__Fungi;p__Basidiomycota;c__Agaricomycetes;o__Agaricales;f__Agaricaceae;g__Lepiota;s__Lepiota_clypeolaria;
OTU1735	66	0	1	0	0	0	0	0	0	k__Fungi;p__Basidiomycota;c__Agaricomycetes;o__Agaricales;f__Agaricaceae;g__Lepiota;s__Lepiota_cortinarius;
OTU1736	0	2	1	0	0	0	0	0	0	k__Fungi;p__Basidiomycota;c__Agaricomycetes;o__Agaricales;f__Agaricaceae;g__Lepiota;s__Lepiota_maculans;
OTU1737	9	0	0	0	0	0	0	0	0	k__Fungi;p__Basidiomycota;c__Agaricomycetes;o__Agaricales;f__Agaricaceae;g__Lepiota;s__Lepiota_perplexa;
OTU1738	0	0	2	0	0	0	0	0	0	k__Fungi;p__Basidiomycota;c__Agaricomycetes;o__Agaricales;f__Agaricaceae;g__Lepiota;s__Lepiota_sp_DK_07;
OTU1739	0	0	0	0	0	0	0	2	0	k__Fungi;p__Basidiomycota;c__Agaricomycetes;o__Agaricales;f__Agaricaceae;g__Lepiota;s__Lepiota_sp_MFLU_09_0192;
OTU1740	1	0	1	1	1	69	8	4	28	k__Fungi;p__Basidiomycota;c__Agaricomycetes;o__Agaricales;f__Agaricaceae;g__Lepiota;s__Lepiota_sp_Vellinga_2166;
OTU1741	4	0	0	0	0	0	0	0	0	k__Fungi;p__Basidiomycota;c__Agaricomycetes;o__Agaricales;f__Agaricaceae;g__Lepiota;s__Lepiota_sp_Vellinga_2582;
OTU1742	4	8	0	0	0	0	0	0	0	k__Fungi;p__Basidiomycota;c__Agaricomycetes;o__Agaricales;f__Agaricaceae;g__Lepiota;s__Lepiota_subincarnata;
OTU1743	7	1	1	3	0	0	0	2	0	k__Fungi;p__Basidiomycota;c__Agaricomycetes;o__Agaricales;f__Agaricaceae;g__Leucoagaricus;s__Macrolepiota_puellaris;
OTU1744	16	0	0	1	3	0	3	3	0	k__Fungi;p__Basidiomycota;c__Agaricomycetes;o__Agaricales;f__Agaricaceae;g__Macrolepiota;s__Macrolepiota_olivieri;
OTU1745	0	0	0	0	2	0	0	0	0	k__Fungi;p__Basidiomycota;c__Agaricomycetes;o__Agaricales;f__Agaricaceae;g__Macrolepiota;s__Macrolepiota_phaeodisca;
OTU1746	3	0	0	0	0	0	0	1	0	k__Fungi;p__Basidiomycota;c__Agaricomycetes;o__Agaricales;f__Agaricaceae;g__Melanophyllum;s__Melanophyllum_echinatum;
OTU1747	4	2	0	2	2	0	0	0	0	k__Fungi;p__Basidiomycota;c__Agaricomycetes;o__Agaricales;f__Agaricaceae;g__Melanophyllum;s__Melanophyllum_haematospermum;
OTU1748	2	7	0	0	0	0	0	0	0	k__Fungi;p__Basidiomycota;c__Agaricomycetes;o__Agaricales;f__Agaricaceae;g__Morganella;s__Morganella_subincarnata;
OTU1749	7	5	0	0	0	0	0	16	0	k__Fungi;p__Basidiomycota;c__Agaricomycetes;o__Agaricales;f__Agaricaceae;g__unidentified;s__Agaricaceae_sp_356;
OTU1750	3	0	0	0	1	0	0	2	0	k__Fungi;p__Basidiomycota;c__Agaricomycetes;o__Agaricales;f__Agaricaceae;g__unidentified;s__Agaricaceae_sp_762;
OTU1751	20	1	4	0	0	0	0	1	0	k__Fungi;p__Basidiomycota;c__Agaricomycetes;o__Agaricales;f__Agaricaceae;g__unidentified;s__unculturedLepiota;
OTU1752	0	1	0	1	0	0	0	2	0	k__Fungi;p__Basidiomycota;c__Agaricomycetes;o__Agaricales;f__Agaricaceae;g__unidentified;s__unculturedTulostoma;
OTU1753	0	2	0	1	0	0	0	0	0	k__Fungi;p__Basidiomycota;c__Agaricomycetes;o__Agaricales;f__Agaricaceae;g__Verrucospora;s__Verrucospora_flavofusca;
OTU1754	0	0	0	0	0	0	4	1	0	k__Fungi;p__Basidiomycota;c__Agaricomycetes;o__Agaricales;f__Amanitaceae;g__Amanita;s__Amanita_ceciliae;
OTU1755	2	0	3	0	0	0	0	0	0	k__Fungi;p__Basidiomycota;c__Agaricomycetes;o__Agaricales;f__Amanitaceae;g__Amanita;s__Amanita_citrina_var._alba;
OTU1756	0	0	0	0	0	4	4	1	0	k__Fungi;p__Basidiomycota;c__Agaricomycetes;o__Agaricales;f__Amanitaceae;g__Amanita;s__Amanita_crocea;
OTU1757	0	0	0	0	0	0	0	2	0	k__Fungi;p__Basidiomycota;c__Agaricomycetes;o__Agaricales;f__Amanitaceae;g__Amanita;s__Amanita_curtipes;
OTU1758	0	0	0	0	0	0	0	5	0	k__Fungi;p__Basidiomycota;c__Agaricomycetes;o__Agaricales;f__Amanitaceae;g__Amanita;s__Amanita_cylindrispora;
OTU1759	0	5	0	0	0	0	0	0	0	k__Fungi;p__Basidiomycota;c__Agaricomycetes;o__Agaricales;f__Amanitaceae;g__Amanita;s__Amanita_eijii;
OTU1760	0	0	0	0	0	0	0	2	0	k__Fungi;p__Basidiomycota;c__Agaricomycetes;o__Agaricales;f__Amanitaceae;g__Amanita;s__Amanita_kotohiraensis;
OTU1761	0	0	0	3	143	0	0	0	0	k__Fungi;p__Basidiomycota;c__Agaricomycetes;o__Agaricales;f__Amanitaceae;g__Amanita;s__Amanita_muscaria;
OTU1762	2	0	0	0	0	0	0	0	0	k__Fungi;p__Basidiomycota;c__Agaricomycetes;o__Agaricales;f__Amanitaceae;g__Amanita;s__Amanita_phalloides;
OTU1763	0	0	0	0	3	0	0	0	0	k__Fungi;p__Basidiomycota;c__Agaricomycetes;o__Agaricales;f__Amanitaceae;g__Amanita;s__Amanita_ponderosa;
OTU1764	0	0	21	0	0	0	24	0	0	k__Fungi;p__Basidiomycota;c__Agaricomycetes;o__Agaricales;f__Amanitaceae;g__Amanita;s__Amanita_punctata;
OTU1765	13	28	13	15	5	362	39	51	57	k__Fungi;p__Basidiomycota;c__Agaricomycetes;o__Agaricales;f__Amanitaceae;g__Amanita;s__Amanita_sp.;
OTU1766	2	0	0	1	18	0	0	0	0	k__Fungi;p__Basidiomycota;c__Agaricomycetes;o__Agaricales;f__Amanitaceae;g__Amanita;s__Amanita_sp_MEL2151465;
OTU1767	4	0	0	0	0	0	0	0	0	k__Fungi;p__Basidiomycota;c__Agaricomycetes;o__Agaricales;f__Amanitaceae;g__Amanita;s__Amanita_spissa;
OTU1768	1	0	0	0	0	0	1	0	1	k__Fungi;p__Basidiomycota;c__Agaricomycetes;o__Agaricales;f__Amanitaceae;g__Amanita;s__Amanita_torrendii;
OTU1769	12	0	0	0	0	0	0	0	0	k__Fungi;p__Basidiomycota;c__Agaricomycetes;o__Agaricales;f__Amanitaceae;g__Amanita;s__Amanita_vaginata;
OTU1770	0	0	0	0	0	1	0	1	0	k__Fungi;p__Basidiomycota;c__Agaricomycetes;o__Agaricales;f__Amanitaceae;g__Amanita;s__Amanita_volvata;
OTU1771	0	3	0	0	0	0	0	0	0	k__Fungi;p__Basidiomycota;c__Agaricomycetes;o__Agaricales;f__Amanitaceae;g__Limacella;s__Limacella_guttata;
OTU1772	0	1	0	0	0	0	6	15	1	k__Fungi;p__Basidiomycota;c__Agaricomycetes;o__Agaricales;f__Amanitaceae;g__Limacella;s__Limacella_illinita;
OTU1773	468	87	18	19	0	0	0	6	185	k__Fungi;p__Basidiomycota;c__Agaricomycetes;o__Agaricales;f__Amanitaceae;g__unidentified;s__unculturedAmanita;
OTU1774	11	18	15	0	0	0	0	0	0	k__Fungi;p__Basidiomycota;c__Agaricomycetes;o__Agaricales;f__Bolbitiaceae;g__Agrocybe;s__Agrocybe_erebia;
OTU1775	22	16	11	1	0	0	0	0	0	k__Fungi;p__Basidiomycota;c__Agaricomycetes;o__Agaricales;f__Bolbitiaceae;g__Agrocybe;s__Agrocybe_praecox;
OTU1776	6	0	2	0	0	0	0	0	0	k__Fungi;p__Basidiomycota;c__Agaricomycetes;o__Agaricales;f__Bolbitiaceae;g__Agrocybe;s__unculturedfungus;
OTU1777	0	0	0	0	0	8	0	5	0	k__Fungi;p__Basidiomycota;c__Agaricomycetes;o__Agaricales;f__Bolbitiaceae;g__Alnicola;s__Alnicola_sp_MG_2011b;
OTU1778	0	0	0	0	0	1	3	1	0	k__Fungi;p__Basidiomycota;c__Agaricomycetes;o__Agaricales;f__Bolbitiaceae;g__Bolbitius;s__Bolbitius_callisteus;
OTU1779	3	0	0	0	0	0	0	0	0	k__Fungi;p__Basidiomycota;c__Agaricomycetes;o__Agaricales;f__Bolbitiaceae;g__Conocybe;s__Conocybe_apala;
OTU1780	8	0	0	0	0	1	0	4	0	k__Fungi;p__Basidiomycota;c__Agaricomycetes;o__Agaricales;f__Bolbitiaceae;g__Conocybe;s__Conocybe_crispa;
OTU1781	1	0	0	0	0	2	10	44	1	k__Fungi;p__Basidiomycota;c__Agaricomycetes;o__Agaricales;f__Bolbitiaceae;g__Conocybe;s__Conocybe_dumetorum;
OTU1782	0	0	0	1	2	0	0	6	0	k__Fungi;p__Basidiomycota;c__Agaricomycetes;o__Agaricales;f__Bolbitiaceae;g__Conocybe;s__Conocybe_fuscimarginata;
OTU1783	0	0	0	0	0	9	6	4	4	k__Fungi;p__Basidiomycota;c__Agaricomycetes;o__Agaricales;f__Bolbitiaceae;g__Conocybe;s__Conocybe_rickenii;
OTU1784	0	2	0	0	2	0	0	28	0	k__Fungi;p__Basidiomycota;c__Agaricomycetes;o__Agaricales;f__Bolbitiaceae;g__Conocybe;s__Conocybe_velutipes;
OTU1785	1	4	1	16	0	0	1	4	0	k__Fungi;p__Basidiomycota;c__Agaricomycetes;o__Agaricales;f__Bolbitiaceae;g__Hebeloma;s__Hebeloma_birrum;
OTU1786	60	67	8	17	12	23	0	61	3	k__Fungi;p__Basidiomycota;c__Agaricomycetes;o__Agaricales;f__Bolbitiaceae;g__Hebeloma;s__Hebeloma_edurum;
OTU1787	4	0	0	0	0	0	0	0	0	k__Fungi;p__Basidiomycota;c__Agaricomycetes;o__Agaricales;f__Bolbitiaceae;g__Hebeloma;s__Hebeloma_pallidum;
OTU1788	8	2	0	0	0	0	0	0	0	k__Fungi;p__Basidiomycota;c__Agaricomycetes;o__Agaricales;f__Bolbitiaceae;g__Hebeloma;s__Hebeloma_radicosum;
OTU1789	32	5	1	4	14	1	1	71	0	k__Fungi;p__Basidiomycota;c__Agaricomycetes;o__Agaricales;f__Bolbitiaceae;g__Hebeloma;s__Hebeloma_stenocystis;
OTU1790	16	5	4	32	1	0	0	45	0	k__Fungi;p__Basidiomycota;c__Agaricomycetes;o__Agaricales;f__Bolbitiaceae;g__Hebeloma;s__Hebeloma_velutipes_ectomycorrhiza_S21;
OTU1791	0	2	7	0	3	0	0	11	0	k__Fungi;p__Basidiomycota;c__Agaricomycetes;o__Agaricales;f__Bolbitiaceae;g__Panaeolus;s__Panaeolus_sphinctrinus;
OTU1792	10	0	0	0	0	0	0	0	0	k__Fungi;p__Basidiomycota;c__Agaricomycetes;o__Agaricales;f__Bolbitiaceae;g__Pholiotina;s__Pholiotina_dentatomarginata;
OTU1793	0	0	0	0	0	0	0	2	0	k__Fungi;p__Basidiomycota;c__Agaricomycetes;o__Agaricales;f__Bolbitiaceae;g__Pholiotina;s__Pholiotina_filaris;
OTU1794	0	0	0	0	0	1	43	37	3	k__Fungi;p__Basidiomycota;c__Agaricomycetes;o__Agaricales;f__Clavariaceae;g__Clavaria;s__Clavaria_asperulospora;
OTU1795	0	2	1	0	0	0	0	0	0	k__Fungi;p__Basidiomycota;c__Agaricomycetes;o__Agaricales;f__Clavariaceae;g__Clavaria;s__Clavaria_fumosa;
OTU1796	0	1	0	0	0	0	1	0	1	k__Fungi;p__Basidiomycota;c__Agaricomycetes;o__Agaricales;f__Clavariaceae;g__Clavaria;s__Clavaria_sp_PDD_89863;
OTU1797	0	0	0	0	0	0	6	0	0	k__Fungi;p__Basidiomycota;c__Agaricomycetes;o__Agaricales;f__Clavariaceae;g__Clavulinopsis;s__Clavulinopsis_corniculata;
OTU1798	43	4	1	0	3	16	5	43	0	k__Fungi;p__Basidiomycota;c__Agaricomycetes;o__Agaricales;f__Clavariaceae;g__unidentified;s__unculturedClavariaceae;
OTU1799	10	0	0	0	0	0	0	0	0	k__Fungi;p__Basidiomycota;c__Agaricomycetes;o__Agaricales;f__Clavariaceae;g__unidentified;s__unculturedClavulinopsis;
OTU1800	0	0	0	0	1	1	23	22	0	k__Fungi;p__Basidiomycota;c__Agaricomycetes;o__Agaricales;f__Clavariaceae;g__unidentified;s__unculturedRamariopsis;
OTU1801	4	1	0	6	4	0	0	2	0	k__Fungi;p__Basidiomycota;c__Agaricomycetes;o__Agaricales;f__Coprinaceae;g__Coprinus;s__Coprinus_comatus;
OTU1802	0	0	0	0	1	0	1	3	0	k__Fungi;p__Basidiomycota;c__Agaricomycetes;o__Agaricales;f__Coprinaceae;g__Coprinus;s__Coprinus_silvaticus;
OTU1803	0	0	7	8	1	0	0	83	0	k__Fungi;p__Basidiomycota;c__Agaricomycetes;o__Agaricales;f__Coprinaceae;g__Coprinus;s__Coprinus_sp_O73607;
OTU1804	0	0	0	1	0	0	0	10	0	k__Fungi;p__Basidiomycota;c__Agaricomycetes;o__Agaricales;f__Coprinaceae;g__Coprinus;s__Coprinus_sp_r072;
OTU1805	0	0	2	1	0	0	0	0	0	k__Fungi;p__Basidiomycota;c__Agaricomycetes;o__Agaricales;f__Coprinaceae;g__Coprinus;s__Coprinus_sterquilinus;
OTU1806	0	0	0	32	3	0	0	5	0	k__Fungi;p__Basidiomycota;c__Agaricomycetes;o__Agaricales;f__Cortinariaceae;g__Cortinarius;s__Cortinarius_anomalus;
OTU1807	2	0	0	1	0	0	0	1	0	k__Fungi;p__Basidiomycota;c__Agaricomycetes;o__Agaricales;f__Cortinariaceae;g__Cortinarius;s__Cortinarius_atrovirens;
OTU1808	0	0	0	0	0	1	0	1	0	k__Fungi;p__Basidiomycota;c__Agaricomycetes;o__Agaricales;f__Cortinariaceae;g__Cortinarius;s__Cortinarius_azureus;
OTU1809	0	0	0	1	0	0	0	6	0	k__Fungi;p__Basidiomycota;c__Agaricomycetes;o__Agaricales;f__Cortinariaceae;g__Cortinarius;s__Cortinarius_badiolaevis;
OTU1810	17	0	0	5	32	0	0	3	0	k__Fungi;p__Basidiomycota;c__Agaricomycetes;o__Agaricales;f__Cortinariaceae;g__Cortinarius;s__Cortinarius_badiovinaceus;
OTU1811	32	1	0	0	0	0	0	0	0	k__Fungi;p__Basidiomycota;c__Agaricomycetes;o__Agaricales;f__Cortinariaceae;g__Cortinarius;s__Cortinarius_balaustinus;
OTU1812	0	0	0	0	0	0	0	4	0	k__Fungi;p__Basidiomycota;c__Agaricomycetes;o__Agaricales;f__Cortinariaceae;g__Cortinarius;s__Cortinarius_basirubescens;
OTU1813	0	0	3	0	0	0	0	0	0	k__Fungi;p__Basidiomycota;c__Agaricomycetes;o__Agaricales;f__Cortinariaceae;g__Cortinarius;s__Cortinarius_betulinus;
OTU1814	15	19	2	894	4	0	0	16	0	k__Fungi;p__Basidiomycota;c__Agaricomycetes;o__Agaricales;f__Cortinariaceae;g__Cortinarius;s__Cortinarius_bivelus;
OTU1815	0	2	1	0	0	0	0	0	0	k__Fungi;p__Basidiomycota;c__Agaricomycetes;o__Agaricales;f__Cortinariaceae;g__Cortinarius;s__Cortinarius_bolaris;
OTU1816	0	0	0	0	1	0	0	2	0	k__Fungi;p__Basidiomycota;c__Agaricomycetes;o__Agaricales;f__Cortinariaceae;g__Cortinarius;s__Cortinarius_brunneus_var._glandicolor;
OTU1817	0	0	0	4	0	0	0	1	0	k__Fungi;p__Basidiomycota;c__Agaricomycetes;o__Agaricales;f__Cortinariaceae;g__Cortinarius;s__Cortinarius_camphoratus;
OTU1818	12	1	3	1	0	0	0	0	0	k__Fungi;p__Basidiomycota;c__Agaricomycetes;o__Agaricales;f__Cortinariaceae;g__Cortinarius;s__Cortinarius_colus;
OTU1819	0	0	3	0	0	0	0	0	0	k__Fungi;p__Basidiomycota;c__Agaricomycetes;o__Agaricales;f__Cortinariaceae;g__Cortinarius;s__Cortinarius_cyanites;
OTU1820	0	0	0	0	0	0	0	2	0	k__Fungi;p__Basidiomycota;c__Agaricomycetes;o__Agaricales;f__Cortinariaceae;g__Cortinarius;s__Cortinarius_delibutus;
OTU1821	0	0	0	2	1	5	0	0	3	k__Fungi;p__Basidiomycota;c__Agaricomycetes;o__Agaricales;f__Cortinariaceae;g__Cortinarius;s__Cortinarius_duracinus;
OTU1822	0	7	0	0	0	0	0	0	0	k__Fungi;p__Basidiomycota;c__Agaricomycetes;o__Agaricales;f__Cortinariaceae;g__Cortinarius;s__Cortinarius_elotus;
OTU1823	0	50	0	21	0	0	0	0	0	k__Fungi;p__Basidiomycota;c__Agaricomycetes;o__Agaricales;f__Cortinariaceae;g__Cortinarius;s__Cortinarius_gracilior;
OTU1824	1	0	5	51	3	0	3	7	0	k__Fungi;p__Basidiomycota;c__Agaricomycetes;o__Agaricales;f__Cortinariaceae;g__Cortinarius;s__Cortinarius_hinnuleus;
OTU1825	23	4	0	62	31	0	0	5	0	k__Fungi;p__Basidiomycota;c__Agaricomycetes;o__Agaricales;f__Cortinariaceae;g__Cortinarius;s__Cortinarius_infractus;
OTU1826	0	0	1	0	0	0	3	2	1	k__Fungi;p__Basidiomycota;c__Agaricomycetes;o__Agaricales;f__Cortinariaceae;g__Cortinarius;s__Cortinarius_leucopus;
OTU1827	0	274	0	11	6	1	0	6	0	k__Fungi;p__Basidiomycota;c__Agaricomycetes;o__Agaricales;f__Cortinariaceae;g__Cortinarius;s__Cortinarius_moseri;
OTU1828	148	194	13	1	13	3	0	7	0	k__Fungi;p__Basidiomycota;c__Agaricomycetes;o__Agaricales;f__Cortinariaceae;g__Cortinarius;s__Cortinarius_olidus;
OTU1829	106	362	10	0	0	0	0	1	0	k__Fungi;p__Basidiomycota;c__Agaricomycetes;o__Agaricales;f__Cortinariaceae;g__Cortinarius;s__Cortinarius_privignoides;
OTU1830	27	0	0	0	0	0	0	1	0	k__Fungi;p__Basidiomycota;c__Agaricomycetes;o__Agaricales;f__Cortinariaceae;g__Cortinarius;s__Cortinarius_purpurascens;
OTU1831	21	1	10	0	0	0	0	0	0	k__Fungi;p__Basidiomycota;c__Agaricomycetes;o__Agaricales;f__Cortinariaceae;g__Cortinarius;s__Cortinarius_salor;
OTU1832	12	3	0	0	1	0	0	4	0	k__Fungi;p__Basidiomycota;c__Agaricomycetes;o__Agaricales;f__Cortinariaceae;g__Cortinarius;s__Cortinarius_saporatus;
OTU1833	5387	623	949	19293	211	57	642	409	67	k__Fungi;p__Basidiomycota;c__Agaricomycetes;o__Agaricales;f__Cortinariaceae;g__Cortinarius;s__Cortinarius_sp.;
OTU1834	0	0	0	0	2	1	0	0	0	k__Fungi;p__Basidiomycota;c__Agaricomycetes;o__Agaricales;f__Cortinariaceae;g__Cortinarius;s__Cortinarius_sp_8_CG_2012;
OTU1835	14	2	1	0	1	0	0	1	0	k__Fungi;p__Basidiomycota;c__Agaricomycetes;o__Agaricales;f__Cortinariaceae;g__Cortinarius;s__Cortinarius_sp_DBB04520;
OTU1836	1	15	0	14	3	0	3	17	2	k__Fungi;p__Basidiomycota;c__Agaricomycetes;o__Agaricales;f__Cortinariaceae;g__Cortinarius;s__Cortinarius_spilomeus;
OTU1837	0	0	0	1	0	0	1	1	0	k__Fungi;p__Basidiomycota;c__Agaricomycetes;o__Agaricales;f__Cortinariaceae;g__Cortinarius;s__Cortinarius_tophaceus;
OTU1838	0	4	0	0	0	0	0	2	0	k__Fungi;p__Basidiomycota;c__Agaricomycetes;o__Agaricales;f__Cortinariaceae;g__Cortinarius;s__Cortinarius_traganus;
OTU1839	0	0	0	7	0	0	0	0	0	k__Fungi;p__Basidiomycota;c__Agaricomycetes;o__Agaricales;f__Cortinariaceae;g__Cortinarius;s__Cortinarius_vaccinochelis;
OTU1840	53	3077	97	0	13	0	0	5	0	k__Fungi;p__Basidiomycota;c__Agaricomycetes;o__Agaricales;f__Cortinariaceae;g__Cortinarius;s__Cortinarius_variegatus;
OTU1841	0	0	0	35	4	3	0	1	0	k__Fungi;p__Basidiomycota;c__Agaricomycetes;o__Agaricales;f__Cortinariaceae;g__Cortinarius;s__Cortinarius_varius;
OTU1842	35	48	1070	32	3	0	2	11	0	k__Fungi;p__Basidiomycota;c__Agaricomycetes;o__Agaricales;f__Cortinariaceae;g__Cortinarius;s__Cortinarius_venetus;
OTU1843	69	36	11	203	9	0	10	43	0	k__Fungi;p__Basidiomycota;c__Agaricomycetes;o__Agaricales;f__Cortinariaceae;g__Cortinarius;s__unculturedectomycorrhizal_fungus;
OTU1844	4	20	9	0	0	0	0	5	1	k__Fungi;p__Basidiomycota;c__Agaricomycetes;o__Agaricales;f__Cortinariaceae;g__Cortinarius;s__unculturedfungus;
OTU1845	0	4	0	0	0	0	0	3	0	k__Fungi;p__Basidiomycota;c__Agaricomycetes;o__Agaricales;f__Cortinariaceae;g__Cortinarius;s__unculturedmycorrhizal_fungus;
OTU1846	0	0	3	11	121	0	262	0	47	k__Fungi;p__Basidiomycota;c__Agaricomycetes;o__Agaricales;f__Cortinariaceae;g__Crepidotus;s__Crepidotus_applanatus;
OTU1847	0	0	0	0	0	0	0	3	0	k__Fungi;p__Basidiomycota;c__Agaricomycetes;o__Agaricales;f__Cortinariaceae;g__Crepidotus;s__Crepidotus_calolepis;
OTU1848	21	7	0	4	0	1	0	12	0	k__Fungi;p__Basidiomycota;c__Agaricomycetes;o__Agaricales;f__Cortinariaceae;g__Crepidotus;s__Crepidotus_cf_applanatus_PBM_717;
OTU1849	0	0	0	2	6	0	0	1	0	k__Fungi;p__Basidiomycota;c__Agaricomycetes;o__Agaricales;f__Cortinariaceae;g__Crepidotus;s__Crepidotus_crocophyllus;
OTU1850	0	0	0	0	0	0	0	4	0	k__Fungi;p__Basidiomycota;c__Agaricomycetes;o__Agaricales;f__Cortinariaceae;g__Crepidotus;s__Crepidotus_sphaerosporus;
OTU1851	5	13	1	0	0	0	0	1	0	k__Fungi;p__Basidiomycota;c__Agaricomycetes;o__Agaricales;f__Cortinariaceae;g__Crepidotus;s__Crepidotus_subverrucisporus;
OTU1852	0	0	0	5	1	1	0	0	0	k__Fungi;p__Basidiomycota;c__Agaricomycetes;o__Agaricales;f__Cortinariaceae;g__Crepidotus;s__Crepidotus_tennesseensis;
OTU1853	1	0	1	0	0	19	0	52	38	k__Fungi;p__Basidiomycota;c__Agaricomycetes;o__Agaricales;f__Cortinariaceae;g__Cribbea;s__Cribbea_gloriosa;
OTU1854	0	7	0	0	0	0	0	0	0	k__Fungi;p__Basidiomycota;c__Agaricomycetes;o__Agaricales;f__Cortinariaceae;g__Descomyces;s__Descomyces_sp_H0737;
OTU1855	31	24	13	19	3	125	1	6	3	k__Fungi;p__Basidiomycota;c__Agaricomycetes;o__Agaricales;f__Cortinariaceae;g__Galerina;s__Galerina_marginata;
OTU1856	1	0	0	1	0	0	0	0	0	k__Fungi;p__Basidiomycota;c__Agaricomycetes;o__Agaricales;f__Cortinariaceae;g__Galerina;s__Galerina_pseudomycenopsis;
OTU1857	0	0	0	0	1	0	0	2	0	k__Fungi;p__Basidiomycota;c__Agaricomycetes;o__Agaricales;f__Cortinariaceae;g__Gymnopilus;s__Gymnopilus_ferruginosus;
OTU1858	0	2	0	0	0	0	0	0	0	k__Fungi;p__Basidiomycota;c__Agaricomycetes;o__Agaricales;f__Cortinariaceae;g__Gymnopilus;s__Gymnopilus_junonius;
OTU1859	0	0	0	3	0	0	0	0	0	k__Fungi;p__Basidiomycota;c__Agaricomycetes;o__Agaricales;f__Cortinariaceae;g__Gymnopilus;s__Gymnopilus_nevadensis;
OTU1860	7	27	13	3	2	1	0	9	0	k__Fungi;p__Basidiomycota;c__Agaricomycetes;o__Agaricales;f__Cortinariaceae;g__Gymnopilus;s__Gymnopilus_penetrans;
OTU1861	0	0	0	0	0	2	0	0	0	k__Fungi;p__Basidiomycota;c__Agaricomycetes;o__Agaricales;f__Cortinariaceae;g__Inocybe;s__Inocybe_abietis;
OTU1862	0	0	0	0	0	0	52	0	0	k__Fungi;p__Basidiomycota;c__Agaricomycetes;o__Agaricales;f__Cortinariaceae;g__Inocybe;s__Inocybe_abjecta;
OTU1863	0	2	0	0	0	0	0	0	0	k__Fungi;p__Basidiomycota;c__Agaricomycetes;o__Agaricales;f__Cortinariaceae;g__Inocybe;s__Inocybe_aff_calamistrata_2_PBM_2012;
OTU1864	0	0	0	0	0	0	3	0	0	k__Fungi;p__Basidiomycota;c__Agaricomycetes;o__Agaricales;f__Cortinariaceae;g__Inocybe;s__Inocybe_aff_sphaerospora_DED8153;
OTU1865	0	0	36	7	0	0	0	0	0	k__Fungi;p__Basidiomycota;c__Agaricomycetes;o__Agaricales;f__Cortinariaceae;g__Inocybe;s__Inocybe_agordina;
OTU1866	0	8	0	0	0	0	0	0	0	k__Fungi;p__Basidiomycota;c__Agaricomycetes;o__Agaricales;f__Cortinariaceae;g__Inocybe;s__Inocybe_amethystina;
OTU1867	2	0	0	0	0	0	0	0	0	k__Fungi;p__Basidiomycota;c__Agaricomycetes;o__Agaricales;f__Cortinariaceae;g__Inocybe;s__Inocybe_asterospora;
OTU1868	0	0	0	0	0	0	0	6	0	k__Fungi;p__Basidiomycota;c__Agaricomycetes;o__Agaricales;f__Cortinariaceae;g__Inocybe;s__Inocybe_bongardii;
OTU1869	0	5	0	0	0	12	6	3	0	k__Fungi;p__Basidiomycota;c__Agaricomycetes;o__Agaricales;f__Cortinariaceae;g__Inocybe;s__Inocybe_calida;
OTU1870	10	0	6	0	0	0	0	0	0	k__Fungi;p__Basidiomycota;c__Agaricomycetes;o__Agaricales;f__Cortinariaceae;g__Inocybe;s__Inocybe_calospora;
OTU1871	0	3	0	0	0	9	3	14	0	k__Fungi;p__Basidiomycota;c__Agaricomycetes;o__Agaricales;f__Cortinariaceae;g__Inocybe;s__Inocybe_canescens;
OTU1872	0	12	0	6	1	0	0	2	0	k__Fungi;p__Basidiomycota;c__Agaricomycetes;o__Agaricales;f__Cortinariaceae;g__Inocybe;s__Inocybe_cervicolor;
OTU1873	0	0	5	0	0	0	0	0	0	k__Fungi;p__Basidiomycota;c__Agaricomycetes;o__Agaricales;f__Cortinariaceae;g__Inocybe;s__Inocybe_cf_nitidiuscula_UBC_F18982;
OTU1874	0	0	0	0	0	2	2	0	0	k__Fungi;p__Basidiomycota;c__Agaricomycetes;o__Agaricales;f__Cortinariaceae;g__Inocybe;s__Inocybe_cf_pusio_SJ91032;
OTU1875	0	0	4	0	0	0	0	0	0	k__Fungi;p__Basidiomycota;c__Agaricomycetes;o__Agaricales;f__Cortinariaceae;g__Inocybe;s__Inocybe_cf_rimosa_EL_2010e;
OTU1876	0	0	0	0	0	1	0	478	0	k__Fungi;p__Basidiomycota;c__Agaricomycetes;o__Agaricales;f__Cortinariaceae;g__Inocybe;s__Inocybe_cincinnata;
OTU1877	5	6	1	0	0	0	2	1	0	k__Fungi;p__Basidiomycota;c__Agaricomycetes;o__Agaricales;f__Cortinariaceae;g__Inocybe;s__Inocybe_fraudans;
OTU1878	0	0	0	0	0	364	0	0	0	k__Fungi;p__Basidiomycota;c__Agaricomycetes;o__Agaricales;f__Cortinariaceae;g__Inocybe;s__Inocybe_grammopodia;
OTU1879	0	2	0	0	0	43	30	2	3	k__Fungi;p__Basidiomycota;c__Agaricomycetes;o__Agaricales;f__Cortinariaceae;g__Inocybe;s__Inocybe_griseoscabrosa;
OTU1880	0	0	0	0	0	0	0	24	0	k__Fungi;p__Basidiomycota;c__Agaricomycetes;o__Agaricales;f__Cortinariaceae;g__Inocybe;s__Inocybe_luteobulbosa_var_luteobulbosa;
OTU1881	42	15	0	0	0	0	0	0	0	k__Fungi;p__Basidiomycota;c__Agaricomycetes;o__Agaricales;f__Cortinariaceae;g__Inocybe;s__Inocybe_maculata;
OTU1882	0	0	0	5	0	0	0	0	0	k__Fungi;p__Basidiomycota;c__Agaricomycetes;o__Agaricales;f__Cortinariaceae;g__Inocybe;s__Inocybe_malenconii;
OTU1883	24	4	20	0	3	5	0	4	0	k__Fungi;p__Basidiomycota;c__Agaricomycetes;o__Agaricales;f__Cortinariaceae;g__Inocybe;s__Inocybe_mixtilis;
OTU1884	0	0	0	0	0	1	1	0	0	k__Fungi;p__Basidiomycota;c__Agaricomycetes;o__Agaricales;f__Cortinariaceae;g__Inocybe;s__Inocybe_obsoleta;
OTU1885	1	1	0	0	0	3	8	0	1	k__Fungi;p__Basidiomycota;c__Agaricomycetes;o__Agaricales;f__Cortinariaceae;g__Inocybe;s__Inocybe_pelargonium;
OTU1886	0	0	0	0	1	0	1	0	0	k__Fungi;p__Basidiomycota;c__Agaricomycetes;o__Agaricales;f__Cortinariaceae;g__Inocybe;s__Inocybe_porcorum;
OTU1887	0	4	0	0	0	5	4	0	0	k__Fungi;p__Basidiomycota;c__Agaricomycetes;o__Agaricales;f__Cortinariaceae;g__Inocybe;s__Inocybe_posterula;
OTU1888	4	5	3	1	2	0	0	4	0	k__Fungi;p__Basidiomycota;c__Agaricomycetes;o__Agaricales;f__Cortinariaceae;g__Inocybe;s__Inocybe_praetervisa;
OTU1889	48	1	0	0	0	0	0	0	0	k__Fungi;p__Basidiomycota;c__Agaricomycetes;o__Agaricales;f__Cortinariaceae;g__Inocybe;s__Inocybe_quietiodor;
OTU1890	0	0	124	0	0	0	40	0	0	k__Fungi;p__Basidiomycota;c__Agaricomycetes;o__Agaricales;f__Cortinariaceae;g__Inocybe;s__Inocybe_rimosa;
OTU1891	0	0	0	0	0	0	0	4	0	k__Fungi;p__Basidiomycota;c__Agaricomycetes;o__Agaricales;f__Cortinariaceae;g__Inocybe;s__Inocybe_sindonia;
OTU1892	2	1	5	0	8	0	2	5	2	k__Fungi;p__Basidiomycota;c__Agaricomycetes;o__Agaricales;f__Cortinariaceae;g__Inocybe;s__Inocybe_sp_C_PM_2011;
OTU1893	2	0	4	0	0	0	0	0	0	k__Fungi;p__Basidiomycota;c__Agaricomycetes;o__Agaricales;f__Cortinariaceae;g__Inocybe;s__Inocybe_sp_DG79;
OTU1894	6	0	0	0	0	0	0	1	0	k__Fungi;p__Basidiomycota;c__Agaricomycetes;o__Agaricales;f__Cortinariaceae;g__Inocybe;s__Inocybe_sp_EMF20;
OTU1895	0	0	0	0	0	7	0	0	1	k__Fungi;p__Basidiomycota;c__Agaricomycetes;o__Agaricales;f__Cortinariaceae;g__Inocybe;s__Inocybe_sp_tjv1;
OTU1896	0	0	0	0	0	5	3	9147	1	k__Fungi;p__Basidiomycota;c__Agaricomycetes;o__Agaricales;f__Cortinariaceae;g__Inocybe;s__Inocybe_sp_TO_2011;
OTU1897	0	2	0	0	0	108	57	7	9	k__Fungi;p__Basidiomycota;c__Agaricomycetes;o__Agaricales;f__Cortinariaceae;g__Inocybe;s__Inocybe_sp_ZT10102;
OTU1898	0	0	0	0	0	0	2	0	0	k__Fungi;p__Basidiomycota;c__Agaricomycetes;o__Agaricales;f__Cortinariaceae;g__Inocybe;s__Inocybe_subporospora;
OTU1899	2	0	0	0	0	0	0	0	0	k__Fungi;p__Basidiomycota;c__Agaricomycetes;o__Agaricales;f__Cortinariaceae;g__Inocybe;s__Inocybe_teraturgus;
OTU1900	39	0	0	0	0	0	0	0	0	k__Fungi;p__Basidiomycota;c__Agaricomycetes;o__Agaricales;f__Cortinariaceae;g__Phaeocollybia;s__Phaeocollybia_sp_MG_2011;
OTU1901	4	0	2	0	0	0	0	0	0	k__Fungi;p__Basidiomycota;c__Agaricomycetes;o__Agaricales;f__Cortinariaceae;g__Simocybe;s__Simocybe_serrulata;
OTU1902	5	0	0	14	0	0	0	0	0	k__Fungi;p__Basidiomycota;c__Agaricomycetes;o__Agaricales;f__Cortinariaceae;g__Simocybe;s__Simocybe_sp_PBM3031;
OTU1903	14	0	0	375	1	0	1	2	0	k__Fungi;p__Basidiomycota;c__Agaricomycetes;o__Agaricales;f__Cortinariaceae;g__Simocybe;s__Simocybe_sp_PDD_95840;
OTU1904	2	0	1	6	0	0	0	0	0	k__Fungi;p__Basidiomycota;c__Agaricomycetes;o__Agaricales;f__Cortinariaceae;g__Tubaria;s__Tubaria_bispora;
OTU1905	0	6	0	0	2	0	0	2	0	k__Fungi;p__Basidiomycota;c__Agaricomycetes;o__Agaricales;f__Cortinariaceae;g__Tubaria;s__Tubaria_hiemalis;
OTU1906	0	1	3	0	0	0	0	0	0	k__Fungi;p__Basidiomycota;c__Agaricomycetes;o__Agaricales;f__Cortinariaceae;g__Tubaria;s__Tubaria_sp_PBM3355;
OTU1907	6	0	5	4	0	16	1	1	0	k__Fungi;p__Basidiomycota;c__Agaricomycetes;o__Agaricales;f__Cortinariaceae;g__unidentified;s__unculturedCortinariaceae;
OTU1908	83	9	2	3	5	78	32	236	29	k__Fungi;p__Basidiomycota;c__Agaricomycetes;o__Agaricales;f__Cortinariaceae;g__unidentified;s__unculturedCortinarius;
OTU1909	64	74	4	25	4	22	6	74	6	k__Fungi;p__Basidiomycota;c__Agaricomycetes;o__Agaricales;f__Cortinariaceae;g__unidentified;s__unculturedHebeloma;
OTU1910	178	363	41	37	59	20	107	12899	41	k__Fungi;p__Basidiomycota;c__Agaricomycetes;o__Agaricales;f__Cortinariaceae;g__unidentified;s__unculturedInocybe;
OTU1911	1	5	0	2	0	0	28	1	0	k__Fungi;p__Basidiomycota;c__Agaricomycetes;o__Agaricales;f__Cortinariaceae;g__unidentified;s__unculturedNaucoria;
OTU1912	7	0	5	1	0	0	3	1	0	k__Fungi;p__Basidiomycota;c__Agaricomycetes;o__Agaricales;f__Entolomataceae;g__Clitopilus;s__Clitopilus_hobsonii;
OTU1913	0	19	7	0	0	0	0	0	0	k__Fungi;p__Basidiomycota;c__Agaricomycetes;o__Agaricales;f__Entolomataceae;g__Clitopilus;s__Clitopilus_passeckerianus;
OTU1914	19	25	10	6	0	1	0	0	0	k__Fungi;p__Basidiomycota;c__Agaricomycetes;o__Agaricales;f__Entolomataceae;g__Clitopilus;s__Clitopilus_prunulus;
OTU1915	28	16	7	0	1	11	57	6	3	k__Fungi;p__Basidiomycota;c__Agaricomycetes;o__Agaricales;f__Entolomataceae;g__Entoloma;s__Entoloma_abortivum;
OTU1916	1	2	1	2	0	0	0	0	0	k__Fungi;p__Basidiomycota;c__Agaricomycetes;o__Agaricales;f__Entolomataceae;g__Entoloma;s__Entoloma_anatinum;
OTU1917	1	0	0	0	3	86	615	619	2158	k__Fungi;p__Basidiomycota;c__Agaricomycetes;o__Agaricales;f__Entolomataceae;g__Entoloma;s__Entoloma_aprile;
OTU1918	3	16	2	2	0	1	12	4	0	k__Fungi;p__Basidiomycota;c__Agaricomycetes;o__Agaricales;f__Entolomataceae;g__Entoloma;s__Entoloma_asprellum;
OTU1919	19	11	0	2	0	3	0	20	1	k__Fungi;p__Basidiomycota;c__Agaricomycetes;o__Agaricales;f__Entolomataceae;g__Entoloma;s__Entoloma_caeruleopolitum;
OTU1920	0	0	3	0	1	0	0	4	0	k__Fungi;p__Basidiomycota;c__Agaricomycetes;o__Agaricales;f__Entolomataceae;g__Entoloma;s__Entoloma_catalaunicum;
OTU1921	0	6	0	0	2	0	0	0	0	k__Fungi;p__Basidiomycota;c__Agaricomycetes;o__Agaricales;f__Entolomataceae;g__Entoloma;s__Entoloma_chalybaeum;
OTU1922	1	7	2	4	2	4	4	3	0	k__Fungi;p__Basidiomycota;c__Agaricomycetes;o__Agaricales;f__Entolomataceae;g__Entoloma;s__Entoloma_chalybaeum_var_lazulinum;
OTU1923	21	0	1	0	0	4	2	28	0	k__Fungi;p__Basidiomycota;c__Agaricomycetes;o__Agaricales;f__Entolomataceae;g__Entoloma;s__Entoloma_clandestinum;
OTU1924	0	0	0	0	935	2	2	1947	0	k__Fungi;p__Basidiomycota;c__Agaricomycetes;o__Agaricales;f__Entolomataceae;g__Entoloma;s__Entoloma_clypeatum;
OTU1925	5	3	0	0	0	0	0	0	0	k__Fungi;p__Basidiomycota;c__Agaricomycetes;o__Agaricales;f__Entolomataceae;g__Entoloma;s__Entoloma_cuspidiferum;
OTU1926	0	3	0	0	0	0	0	2	0	k__Fungi;p__Basidiomycota;c__Agaricomycetes;o__Agaricales;f__Entolomataceae;g__Entoloma;s__Entoloma_dysthaloides;
OTU1927	0	0	0	2	0	0	0	6	0	k__Fungi;p__Basidiomycota;c__Agaricomycetes;o__Agaricales;f__Entolomataceae;g__Entoloma;s__Entoloma_griseocyaneum;
OTU1928	242	44	39	83	27	4	2	26	0	k__Fungi;p__Basidiomycota;c__Agaricomycetes;o__Agaricales;f__Entolomataceae;g__Entoloma;s__Entoloma_hebes;
OTU1929	0	0	0	0	0	0	0	4	0	k__Fungi;p__Basidiomycota;c__Agaricomycetes;o__Agaricales;f__Entolomataceae;g__Entoloma;s__Entoloma_infula;
OTU1930	2	6	1	0	0	3	0	4	0	k__Fungi;p__Basidiomycota;c__Agaricomycetes;o__Agaricales;f__Entolomataceae;g__Entoloma;s__Entoloma_lividocyanulum;
OTU1931	0	0	0	0	0	0	0	3	0	k__Fungi;p__Basidiomycota;c__Agaricomycetes;o__Agaricales;f__Entolomataceae;g__Entoloma;s__Entoloma_longistriatum;
OTU1932	0	6	0	0	0	0	0	0	0	k__Fungi;p__Basidiomycota;c__Agaricomycetes;o__Agaricales;f__Entolomataceae;g__Entoloma;s__Entoloma_madidum;
OTU1933	0	3	0	1	0	1	0	3	0	k__Fungi;p__Basidiomycota;c__Agaricomycetes;o__Agaricales;f__Entolomataceae;g__Entoloma;s__Entoloma_mougeotii;
OTU1934	3	12	3	0	0	0	0	0	0	k__Fungi;p__Basidiomycota;c__Agaricomycetes;o__Agaricales;f__Entolomataceae;g__Entoloma;s__Entoloma_pallidocarpum;
OTU1935	0	0	0	0	0	1	0	1	0	k__Fungi;p__Basidiomycota;c__Agaricomycetes;o__Agaricales;f__Entolomataceae;g__Entoloma;s__Entoloma_pleopodium;
OTU1936	2	0	1	0	0	0	0	0	0	k__Fungi;p__Basidiomycota;c__Agaricomycetes;o__Agaricales;f__Entolomataceae;g__Entoloma;s__Entoloma_praegracile;
OTU1937	0	0	0	0	0	0	0	4	0	k__Fungi;p__Basidiomycota;c__Agaricomycetes;o__Agaricales;f__Entolomataceae;g__Entoloma;s__Entoloma_sacchariolens;
OTU1938	0	3	0	0	0	0	0	0	0	k__Fungi;p__Basidiomycota;c__Agaricomycetes;o__Agaricales;f__Entolomataceae;g__Entoloma;s__Entoloma_sericeoides;
OTU1939	0	0	0	0	84	0	0	0	0	k__Fungi;p__Basidiomycota;c__Agaricomycetes;o__Agaricales;f__Entolomataceae;g__Entoloma;s__Entoloma_serrulatum;
OTU1940	1078	49	16	42	15	9	9	24	2	k__Fungi;p__Basidiomycota;c__Agaricomycetes;o__Agaricales;f__Entolomataceae;g__Entoloma;s__Entoloma_sp.;
OTU1941	0	2	0	0	1	0	0	0	0	k__Fungi;p__Basidiomycota;c__Agaricomycetes;o__Agaricales;f__Entolomataceae;g__Entoloma;s__Entoloma_sp_B356;
OTU1942	0	0	0	0	2	1	0	0	0	k__Fungi;p__Basidiomycota;c__Agaricomycetes;o__Agaricales;f__Entolomataceae;g__Entoloma;s__Entoloma_sp_JS06_22;
OTU1943	0	0	0	0	3	0	1	0	0	k__Fungi;p__Basidiomycota;c__Agaricomycetes;o__Agaricales;f__Entolomataceae;g__Entoloma;s__Entoloma_sp_TENN62103;
OTU1944	9	5	58	0	0	0	1	0	0	k__Fungi;p__Basidiomycota;c__Agaricomycetes;o__Agaricales;f__Entolomataceae;g__Entoloma;s__Entoloma_strigosissimum;
OTU1945	0	5	0	0	0	0	0	0	0	k__Fungi;p__Basidiomycota;c__Agaricomycetes;o__Agaricales;f__Entolomataceae;g__Entoloma;s__Entoloma_subclitocyboides;
OTU1946	0	0	0	0	0	9	0	17	0	k__Fungi;p__Basidiomycota;c__Agaricomycetes;o__Agaricales;f__Entolomataceae;g__Entoloma;s__Entoloma_tjallingiorum;
OTU1947	5	0	0	0	0	0	0	2	0	k__Fungi;p__Basidiomycota;c__Agaricomycetes;o__Agaricales;f__Entolomataceae;g__Entoloma;s__Entoloma_turci;
OTU1948	13	0	0	0	0	74893	19	23	18	k__Fungi;p__Basidiomycota;c__Agaricomycetes;o__Agaricales;f__Entolomataceae;g__Entoloma;s__Entoloma_undatum;
OTU1949	0	2	1	0	0	0	0	0	0	k__Fungi;p__Basidiomycota;c__Agaricomycetes;o__Agaricales;f__Entolomataceae;g__Leptonia;s__Leptonia_occidentalis;
OTU1950	12	1	1	2	1	1	0	15	1	k__Fungi;p__Basidiomycota;c__Agaricomycetes;o__Agaricales;f__Entolomataceae;g__Nolanea;s__Nolanea_aff_bicoloripes_UBC_F65266;
OTU1951	0	0	0	0	32	0	0	6	0	k__Fungi;p__Basidiomycota;c__Agaricomycetes;o__Agaricales;f__Entolomataceae;g__Nolanea;s__Nolanea_cf_verna_OSC_66363;
OTU1952	4	16	2	0	0	0	0	2	0	k__Fungi;p__Basidiomycota;c__Agaricomycetes;o__Agaricales;f__Entolomataceae;g__Richoniella;s__Richoniella_asterospora;
OTU1953	54	46	10	2	4	222	3	11	0	k__Fungi;p__Basidiomycota;c__Agaricomycetes;o__Agaricales;f__Entolomataceae;g__unidentified;s__unculturedEntoloma;
OTU1954	16	0	4	0	0	0	0	0	0	k__Fungi;p__Basidiomycota;c__Agaricomycetes;o__Agaricales;f__Entolomataceae;g__unidentified;s__unculturedEntolomataceae;
OTU1955	0	0	0	0	1	0	0	1	0	k__Fungi;p__Basidiomycota;c__Agaricomycetes;o__Agaricales;f__Fistulinaceae;g__Fistulina;s__Fistulina_hepatica;
OTU1956	2	3	0	0	0	0	0	1	0	k__Fungi;p__Basidiomycota;c__Agaricomycetes;o__Agaricales;f__Fistulinaceae;g__Fistulina;s__Fistulina_pallida;
OTU1957	119	6	0	454	8	0	0	0	0	k__Fungi;p__Basidiomycota;c__Agaricomycetes;o__Agaricales;f__Hydnangiaceae;g__Laccaria;s__Laccaria_cf_laccata_src671;
OTU1958	14	0	0	0	0	0	0	0	0	k__Fungi;p__Basidiomycota;c__Agaricomycetes;o__Agaricales;f__Hydnangiaceae;g__Laccaria;s__Laccaria_maritima;
OTU1959	2	0	0	0	0	0	0	0	0	k__Fungi;p__Basidiomycota;c__Agaricomycetes;o__Agaricales;f__Hydnangiaceae;g__Laccaria;s__Laccaria_murina;
OTU1960	1	0	0	0	0	0	2	3	0	k__Fungi;p__Basidiomycota;c__Agaricomycetes;o__Agaricales;f__Hygrophoraceae;g__Camarophyllopsis;s__Camarophyllopsis_atropuncta;
OTU1961	0	0	0	0	1	23	0	423	3	k__Fungi;p__Basidiomycota;c__Agaricomycetes;o__Agaricales;f__Hygrophoraceae;g__Camarophyllopsis;s__Camarophyllopsis_hymenocephala;
OTU1962	0	0	0	0	0	0	3	1	0	k__Fungi;p__Basidiomycota;c__Agaricomycetes;o__Agaricales;f__Hygrophoraceae;g__Camarophyllopsis;s__Camarophyllopsis_micacea;
OTU1963	0	0	5	0	0	0	0	0	0	k__Fungi;p__Basidiomycota;c__Agaricomycetes;o__Agaricales;f__Hygrophoraceae;g__Camarophyllus;s__Camarophyllus_sp_PDD_88851;
OTU1964	0	0	0	0	0	1	0	2	0	k__Fungi;p__Basidiomycota;c__Agaricomycetes;o__Agaricales;f__Hygrophoraceae;g__Hygrocybe;s__Hygrocybe_aurantiosplendens;
OTU1965	0	0	0	0	0	2	0	0	0	k__Fungi;p__Basidiomycota;c__Agaricomycetes;o__Agaricales;f__Hygrophoraceae;g__Hygrocybe;s__Hygrocybe_cf_marchii_K(M)_31924;
OTU1966	20	0	0	0	0	0	102	11	1	k__Fungi;p__Basidiomycota;c__Agaricomycetes;o__Agaricales;f__Hygrophoraceae;g__Hygrocybe;s__Hygrocybe_citrinovirens;
OTU1967	0	0	0	2	7	0	0	0	0	k__Fungi;p__Basidiomycota;c__Agaricomycetes;o__Agaricales;f__Hygrophoraceae;g__Hygrocybe;s__Hygrocybe_flavipes;
OTU1968	0	0	0	0	0	0	0	8	0	k__Fungi;p__Basidiomycota;c__Agaricomycetes;o__Agaricales;f__Hygrophoraceae;g__Hygrocybe;s__Hygrocybe_hypohaemacta;
OTU1969	0	0	0	0	0	2	0	0	0	k__Fungi;p__Basidiomycota;c__Agaricomycetes;o__Agaricales;f__Hygrophoraceae;g__Hygrocybe;s__Hygrocybe_ingrata;
OTU1970	0	1	0	0	0	0	1	0	0	k__Fungi;p__Basidiomycota;c__Agaricomycetes;o__Agaricales;f__Hygrophoraceae;g__Hygrocybe;s__Hygrocybe_insipida;
OTU1971	2	0	2	0	3	2	0	0	1	k__Fungi;p__Basidiomycota;c__Agaricomycetes;o__Agaricales;f__Hygrophoraceae;g__Hygrocybe;s__Hygrocybe_intermedia;
OTU1972	0	0	0	0	1	0	0	1	0	k__Fungi;p__Basidiomycota;c__Agaricomycetes;o__Agaricales;f__Hygrophoraceae;g__Hygrocybe;s__Hygrocybe_occidentalis_var_occidentalis;
OTU1973	2	0	0	0	0	0	0	1	0	k__Fungi;p__Basidiomycota;c__Agaricomycetes;o__Agaricales;f__Hygrophoraceae;g__Hygrocybe;s__Hygrocybe_persistens;
OTU1974	0	0	0	0	25	0	0	0	0	k__Fungi;p__Basidiomycota;c__Agaricomycetes;o__Agaricales;f__Hygrophoraceae;g__Hygrocybe;s__Hygrocybe_purpureofolia;
OTU1975	0	0	0	0	0	0	18	0	0	k__Fungi;p__Basidiomycota;c__Agaricomycetes;o__Agaricales;f__Hygrophoraceae;g__Hygrocybe;s__Hygrocybe_sp.;
OTU1976	0	0	0	0	0	0	0	5	0	k__Fungi;p__Basidiomycota;c__Agaricomycetes;o__Agaricales;f__Hygrophoraceae;g__Hygrocybe;s__Hygrocybe_splendidissima;
OTU1977	0	13	0	0	0	0	0	0	0	k__Fungi;p__Basidiomycota;c__Agaricomycetes;o__Agaricales;f__Hygrophoraceae;g__Hygrocybe;s__Hygrocybe_subpapillata;
OTU1978	0	0	0	0	0	0	697	0	0	k__Fungi;p__Basidiomycota;c__Agaricomycetes;o__Agaricales;f__Hygrophoraceae;g__Hygrocybe;s__Hygrocybe_virginea_var_virginea;
OTU1979	0	0	0	0	5	0	6	0	0	k__Fungi;p__Basidiomycota;c__Agaricomycetes;o__Agaricales;f__Hygrophoraceae;g__Hygrophorus;s__Hygrophorus_agathosmus;
OTU1980	0	0	0	0	0	0	0	2	0	k__Fungi;p__Basidiomycota;c__Agaricomycetes;o__Agaricales;f__Hygrophoraceae;g__Hygrophorus;s__Hygrophorus_cf_subalpinus_TRTC156469;
OTU1981	0	0	0	0	0	0	4	1	0	k__Fungi;p__Basidiomycota;c__Agaricomycetes;o__Agaricales;f__Hygrophoraceae;g__Hygrophorus;s__Hygrophorus_gliocyclus;
OTU1982	0	0	0	205	0	0	0	0	0	k__Fungi;p__Basidiomycota;c__Agaricomycetes;o__Agaricales;f__Hygrophoraceae;g__Hygrophorus;s__Hygrophorus_penarius;
OTU1983	0	0	0	4	0	0	0	0	0	k__Fungi;p__Basidiomycota;c__Agaricomycetes;o__Agaricales;f__Hygrophoraceae;g__Hygrophorus;s__Hygrophorus_pudorinus;
OTU1984	15	1	1	2	2	4	2	6	0	k__Fungi;p__Basidiomycota;c__Agaricomycetes;o__Agaricales;f__Hygrophoraceae;g__Hygrophorus;s__Hygrophorus_sp.;
OTU1985	0	0	0	450	0	0	0	0	0	k__Fungi;p__Basidiomycota;c__Agaricomycetes;o__Agaricales;f__Hygrophoraceae;g__Hygrophorus;s__Hygrophorus_sp_3_CG_2012;
OTU1986	6	1	0	0	0	0	0	0	0	k__Fungi;p__Basidiomycota;c__Agaricomycetes;o__Agaricales;f__Hygrophoraceae;g__Hygrophorus;s__Hygrophorus_sp_HyG1_X_09;
OTU1987	0	0	2	1	0	0	0	0	0	k__Fungi;p__Basidiomycota;c__Agaricomycetes;o__Agaricales;f__Hygrophoraceae;g__Hygrophorus;s__Hygrophorus_subfuscescens_var_odorus;
OTU1988	0	0	12	31	0	0	0	0	0	k__Fungi;p__Basidiomycota;c__Agaricomycetes;o__Agaricales;f__Hygrophoraceae;g__Lichenomphalia;s__Lichenomphalia_grisella;
OTU1989	0	1	0	0	0	0	0	1	0	k__Fungi;p__Basidiomycota;c__Agaricomycetes;o__Agaricales;f__Hygrophoraceae;g__Lichenomphalia;s__Lichenomphalia_umbellifera;
OTU1990	7	8	0	3	0	19	0	39	52	k__Fungi;p__Basidiomycota;c__Agaricomycetes;o__Agaricales;f__Hygrophoraceae;g__unidentified;s__unculturedHygrocybe;
OTU1991	1	0	0	12	3	4	1	11	1	k__Fungi;p__Basidiomycota;c__Agaricomycetes;o__Agaricales;f__Hygrophoraceae;g__unidentified;s__unculturedHygrophorus;
OTU1992	4	0	0	0	0	0	0	0	0	k__Fungi;p__Basidiomycota;c__Agaricomycetes;o__Agaricales;f__Incertae_sedis;g__Timgrovea;s__Timgrovea_sp_H6076;
OTU1993	0	0	0	0	0	0	0	3	0	k__Fungi;p__Basidiomycota;c__Agaricomycetes;o__Agaricales;f__Inocybaceae;g__Pleuroflammula;s__Pleuroflammula_sp_EJT_2011;
OTU1994	7	0	0	0	7	0	1	13	2	k__Fungi;p__Basidiomycota;c__Agaricomycetes;o__Agaricales;f__Lycoperdaceae;g__Bovista;s__Bovista_paludosa;
OTU1995	17	0	0	4	0	0	0	9	0	k__Fungi;p__Basidiomycota;c__Agaricomycetes;o__Agaricales;f__Lycoperdaceae;g__Bovista;s__Bovista_plumbea;
OTU1996	0	0	3	5	0	3	0	0	0	k__Fungi;p__Basidiomycota;c__Agaricomycetes;o__Agaricales;f__Lycoperdaceae;g__Calvatia;s__Calvatia_gigantea;
OTU1997	0	0	0	0	0	3	0	0	0	k__Fungi;p__Basidiomycota;c__Agaricomycetes;o__Agaricales;f__Lycoperdaceae;g__Calvatia;s__Calvatia_rubro_flava;
[truncated: 3,581 more rows]

## Sheet: Table S3
Table S3. Abundance and diversity of fungal phyla
Classification	OTUs	Reads	% reads
unidentified	215	5813644	44.4165
Basidiomycota	1200	4142137	31.6461
Ascomycota	1720	2169842	16.5777
Zygomycota	96	732968	5.59991
No blast hit	2230	204007	1.55862
Chitridiomycota	65	16873	0.12891
Glomeromycota	46	9354	0.071465
Neocallimastigomycota	3	67	0.000511883
Incertae_sedis	3	39	0.000297962
